# Supplementary material for: A tetraphenylborate-based anionic metal–organic framework as a versatile solid electrolyte for fast Li+, Na+, K+, Mg2+, Ca2+, and Zn2+ transportation
Source: Chem Sci. 2024 Oct 7;15(42):17579–89. doi: 10.1039/d4sc02861a (PMC11457371; doi:10.1039/d4sc02861a)
Supplement: SC-015-D4SC02861A-s002 [file SC-015-D4SC02861A-s002.cif]

# Supplementary Information (SI) for Chemical Science.
# This journal is © The Royal Society of Chemistry 2024

####################################################################### 
# 
# This file contains crystal structure data downloaded from the 
# Cambridge Structural Database (CSD) hosted by the Cambridge 
# Crystallographic Data Centre (CCDC).
# 
# Full information about CCDC data access policies and citation 
# guidelines are available at http://www.ccdc.cam.ac.uk/access/V1 
# 
# Audit and citation data items may have been added by the CCDC. 
# Please retain this information to preserve the provenance of 
# this file and to allow appropriate attribution of the data. 
# 
#######################################################################

data_luxm2154c
_database_code_depnum_ccdc_archive 'CCDC 2222633'
loop_
_audit_author_name
_audit_author_address
'Qingchun Xia'
;Henan Normal University
China
;
_audit_update_record             
;
2022-11-28 deposited with the CCDC.	2024-10-01 downloaded from the CCDC.
;
_audit_creation_date             2022-10-10
_audit_creation_method           
;
Olex2 1.2
(compiled 2018.05.29 svn.r3508 for OlexSys, GUI svn.r5506)
;
_shelx_SHELXL_version_number     2014/7
_chemical_name_common            ?
_chemical_name_systematic        TC-MOF
_chemical_formula_moiety         '0.25(C260 H196 Er12 N8 O84)'
_chemical_formula_sum            'C65 H49 Er3 N2 O21'
_chemical_formula_weight         1695.84
_chemical_melting_point          ?
_chemical_oxdiff_formula         'C1 H1 O1 N1 La1'
loop_
_atom_type_symbol
_atom_type_description
_atom_type_scat_dispersion_real
_atom_type_scat_dispersion_imag
_atom_type_scat_source
C C 0.0181 0.0091 'International Tables Vol C Tables 4.2.6.8 and 6.1.1.4'
H H 0.0000 0.0000 'International Tables Vol C Tables 4.2.6.8 and 6.1.1.4'
Er Er -9.4367 3.9380 'International Tables Vol C Tables 4.2.6.8 and 6.1.1.4'
N N 0.0311 0.0180 'International Tables Vol C Tables 4.2.6.8 and 6.1.1.4'
O O 0.0492 0.0322 'International Tables Vol C Tables 4.2.6.8 and 6.1.1.4'

_shelx_space_group_comment       
;
The symmetry employed for this shelxl refinement is uniquely defined
by the following loop, which should always be used as a source of
symmetry information in preference to the above space-group names.
They are only intended as comments.
;
_space_group_crystal_system      orthorhombic
_space_group_IT_number           62
_space_group_name_H-M_alt        'P n m a'
_space_group_name_Hall           '-P 2ac 2n'
loop_
_space_group_symop_operation_xyz
'x, y, z'
'-x+1/2, -y, z+1/2'
'-x, y+1/2, -z'
'x+1/2, -y+1/2, -z+1/2'
'-x, -y, -z'
'x-1/2, y, -z-1/2'
'x, -y-1/2, z'
'-x-1/2, y-1/2, z-1/2'

_cell_length_a                   32.1662(7)
_cell_length_b                   24.9817(4)
_cell_length_c                   13.4105(5)
_cell_angle_alpha                90
_cell_angle_beta                 90
_cell_angle_gamma                90
_cell_volume                     10776.2(5)
_cell_formula_units_Z            4
_cell_measurement_reflns_used    10845
_cell_measurement_temperature    150.00(10)
_cell_measurement_theta_max      71.9530
_cell_measurement_theta_min      3.9890
_shelx_estimated_absorpt_T_max   ?
_shelx_estimated_absorpt_T_min   ?
_exptl_absorpt_coefficient_mu    4.555
_exptl_absorpt_correction_T_max  1.00000
_exptl_absorpt_correction_T_min  0.70785
_exptl_absorpt_correction_type   multi-scan
_exptl_absorpt_process_details   
;
CrysAlisPro 1.171.40.42a (Rigaku Oxford Diffraction, 2019)
Empirical absorption correction using spherical harmonics,
 implemented in SCALE3 ABSPACK scaling algorithm.
;
_exptl_absorpt_special_details   ?
_exptl_crystal_colour            'clear light colourless'
_exptl_crystal_colour_lustre     clear
_exptl_crystal_colour_modifier   light
_exptl_crystal_colour_primary    colourless
_exptl_crystal_density_diffrn    1.045
_exptl_crystal_density_meas      ?
_exptl_crystal_density_method    ?
_exptl_crystal_description       block
_exptl_crystal_F_000             3300
_exptl_crystal_size_max          0.5
_exptl_crystal_size_mid          0.2
_exptl_crystal_size_min          0.2
_exptl_transmission_factor_max   ?
_exptl_transmission_factor_min   ?
_diffrn_reflns_av_R_equivalents  0.0305
_diffrn_reflns_av_unetI/netI     0.0282
_diffrn_reflns_Laue_measured_fraction_full 0.995
_diffrn_reflns_Laue_measured_fraction_max 0.969
_diffrn_reflns_limit_h_max       34
_diffrn_reflns_limit_h_min       -39
_diffrn_reflns_limit_k_max       30
_diffrn_reflns_limit_k_min       -21
_diffrn_reflns_limit_l_max       16
_diffrn_reflns_limit_l_min       -16
_diffrn_reflns_number            34576
_diffrn_reflns_point_group_measured_fraction_full 0.995
_diffrn_reflns_point_group_measured_fraction_max 0.969
_diffrn_reflns_theta_full        67.684
_diffrn_reflns_theta_max         72.602
_diffrn_reflns_theta_min         3.741
_diffrn_ambient_environment      N~2~
_diffrn_ambient_temperature      150.00(10)
_diffrn_detector                 'CCD plate'
_diffrn_detector_area_resol_mean 10.6296
_diffrn_detector_type            Atlas
_diffrn_measured_fraction_theta_full 0.995
_diffrn_measured_fraction_theta_max 0.969
_diffrn_measurement_details      
;
List of Runs (angles in degrees, time in seconds):

  # Type    Start    End  Width  t~exp~   \w     \q     \k     \f   Frames
#--------------------------------------------------------------------------
  1  \w     69.00  94.00   1.00    5.86    --   40.52 172.00  52.00   25
  2  \w    -35.00  -2.00   1.00    5.86    --   40.52 -32.00  34.00   33
  3  \w     86.00 165.00   1.00   23.43    --  103.86  32.00-166.00   79
  4  \w    143.00 178.00   1.00   23.43    --  103.86  93.00  16.00   35
  5  \w    109.00 178.00   1.00   23.43    --  103.86 114.00 -88.00   69
  6  \w   -106.00 -13.00   1.00    5.86    --  -40.52 -57.00 -90.00   93
  7  \w    -44.00  -8.00   1.00    5.86    --  -40.52 125.00  60.00   36
  8  \w    -89.00 -64.00   1.00    5.86    --  -40.52 125.00  60.00   25
  9  \w    121.00 172.00   1.00   23.43    --  103.86 125.00  60.00   51
 10  \w     83.00 108.00   1.00   23.43    --  103.86 -94.00-150.00   25
 11  \w    111.00 174.00   1.00   23.43    --  103.86 125.00-180.00   63
 12  \w     32.00  67.00   1.00   23.43    --  103.86 -94.00-150.00   35
;
_diffrn_measurement_device       'four-circle diffractometer'
_diffrn_measurement_device_type  'SuperNova, Dual, Cu at home/near, Atlas'
_diffrn_measurement_method       '\w scans'
_diffrn_orient_matrix_type       
'CrysAlisPro convention (1999,Acta A55,543-557)'
_diffrn_orient_matrix_UB_11      -0.0324937000
_diffrn_orient_matrix_UB_12      0.0103621000
_diffrn_orient_matrix_UB_13      -0.0821259000
_diffrn_orient_matrix_UB_21      -0.0341884000
_diffrn_orient_matrix_UB_22      -0.0234760000
_diffrn_orient_matrix_UB_23      0.0675897000
_diffrn_orient_matrix_UB_31      -0.0082586000
_diffrn_orient_matrix_UB_32      0.0560852000
_diffrn_orient_matrix_UB_33      0.0434321000
_diffrn_radiation_monochromator  mirror
_diffrn_radiation_probe          x-ray
_diffrn_radiation_type           CuK\a
_diffrn_radiation_wavelength     1.54184
_diffrn_source                   'micro-focus sealed X-ray tube'
_diffrn_source_type              'SuperNova (Cu) X-ray Source'
_reflns_Friedel_coverage         0.000
_reflns_Friedel_fraction_full    .
_reflns_Friedel_fraction_max     .
_reflns_number_gt                8138
_reflns_number_total             10616
_reflns_odcompleteness_completeness 99.68
_reflns_odcompleteness_iscentric 1
_reflns_odcompleteness_theta     66.97
_reflns_special_details          
;
 Reflections were merged by SHELXL according to the crystal
 class for the calculation of statistics and refinement.
 
 Structure factors included contributions from the .fab file.
 
 _reflns_Friedel_fraction is defined as the number of unique
 Friedel pairs measured divided by the number that would be
 possible theoretically, ignoring centric projections and
 systematic absences.
;
_reflns_threshold_expression     'I > 2\s(I)'
_computing_cell_refinement       'CrysAlisPro 1.171.40.42a (Rigaku OD, 2019)'
_computing_data_collection       'CrysAlisPro 1.171.40.42a (Rigaku OD, 2019)'
_computing_data_reduction        'CrysAlisPro 1.171.40.42a (Rigaku OD, 2019)'
_computing_molecular_graphics    'Olex2 (Dolomanov et al., 2009)'
_computing_publication_material  'Olex2 (Dolomanov et al., 2009)'
_computing_structure_refinement  'ShelXL (Sheldrick, 2015)'
_computing_structure_solution    'SIR2004  (Burla et al.,  2007)'
_refine_diff_density_max         1.248
_refine_diff_density_min         -1.241
_refine_diff_density_rms         0.096
_refine_ls_extinction_coef       .
_refine_ls_extinction_method     none
_refine_ls_goodness_of_fit_ref   1.032
_refine_ls_hydrogen_treatment    constr
_refine_ls_matrix_type           full
_refine_ls_number_parameters     466
_refine_ls_number_reflns         10616
_refine_ls_number_restraints     116
_refine_ls_R_factor_all          0.0660
_refine_ls_R_factor_gt           0.0502
_refine_ls_restrained_S_all      1.041
_refine_ls_shift/su_max          0.000
_refine_ls_shift/su_mean         0.000
_refine_ls_structure_factor_coef Fsqd
_refine_ls_weighting_details     
'w=1/[\s^2^(Fo^2^)+(0.0610P)^2^+32.1939P] where P=(Fo^2^+2Fc^2^)/3'
_refine_ls_weighting_scheme      calc
_refine_ls_wR_factor_gt          0.1287
_refine_ls_wR_factor_ref         0.1449
_refine_special_details          ?
_olex2_refinement_description    
;
1. Fixed Uiso
 At 1.2 times of:
  All C(H) groups
 At 1.5 times of:
  All C(H,H,H) groups, All O(H,H) groups
2. Restrained distances
 Er3-H1WA \\sim Er3-H1WB
 with sigma of 0.01
 Er1-O12 \\sim Er2-O11
 with sigma of 0.01
3. Restrained planarity
 O12, N1, C30, C31, C32
 with sigma of 0.01
 O11, N2, C33, C34, C35
 with sigma of 0.01
4. Uiso/Uaniso restraints and constraints
O11 \\sim N2 \\sim C33 \\sim C34 \\sim C35 \\sim O12 \\sim N1 \\sim C30 \\sim
C31 \\sim C32: within 2A with sigma of 0.01 and sigma for terminal atoms of 0.02
Uanis(O1W) \\sim Ueq: with sigma of 0.01 and sigma for terminal atoms of 0.02
5. Rigid body (RIGU) restrains
 O11, N2, C33, C34, C35, O12, N1, C30, C31, C32
 with sigma for 1-2 distances of 0.01 and sigma for 1-3 distances of 0.01
6. Same fragment restrains
{O12, N1, C30, C31, C32} sigma for 1-2: 0.01, 1-3: 0.04
as
{O11, N2, C33, C34, C35}
7. Others
 Fixed Sof: H1WA(0.5) H1WB(0.5) O11(0.5) N2(0.5) C33(0.5) H33(0.5) C34(0.5)
 H34A(0.5) H34B(0.5) H34C(0.5) C35(0.5) H35A(0.5) H35B(0.5) H35C(0.5) O12(0.5)
 N1(0.5) C30(0.5) H30(0.5) C31(0.5) H31A(0.5) H31B(0.5) H31C(0.5) C32(0.5)
 H32A(0.5) H32B(0.5) H32C(0.5)
8.a Riding coordinates:
 O1W(H1WA,H1WB), C34(H34A,H34B,H34C), C35(H35A,H35B,H35C), C31(H31A,H31B,H31C),
  C32(H32A,H32B,H32C)
8.b Aromatic/amide H refined with riding coordinates:
 C3(H3), C4(H4), C6(H6), C7(H7), C10(H10), C11(H11), C13(H13), C14(H14),
 C17(H17), C18(H18), C20(H20), C21(H21), C24(H24), C25(H25), C27(H27), C28(H28),
  C36(H36), C33(H33), C30(H30)
;
_atom_sites_solution_hydrogens   mixed
_atom_sites_solution_primary     ?
_atom_sites_solution_secondary   ?
loop_
_atom_site_label
_atom_site_type_symbol
_atom_site_fract_x
_atom_site_fract_y
_atom_site_fract_z
_atom_site_U_iso_or_equiv
_atom_site_adp_type
_atom_site_occupancy
_atom_site_site_symmetry_order
_atom_site_calc_flag
_atom_site_refinement_flags_posn
_atom_site_refinement_flags_adp
_atom_site_refinement_flags_occupancy
_atom_site_disorder_assembly
_atom_site_disorder_group
Er1 Er 0.45150(2) 0.7500 0.35268(3) 0.04564(12) Uani 1 2 d DS T P A .
Er2 Er 0.42682(2) 0.7500 0.09130(4) 0.04793(13) Uani 1 2 d DS T P A .
Er3 Er 0.28182(2) 0.7500 0.07409(4) 0.05009(13) Uani 1 2 d DS T P . .
O1 O 0.48156(12) 0.68788(15) 0.0636(3) 0.0589(10) Uani 1 1 d . . . . .
O1W O 0.2856(3) 0.7500 -0.1020(7) 0.125(3) Uani 1 2 d S TU P . .
H1WA H 0.2985 0.7186 -0.1315 0.188 Uiso 0.5 1 d DR . . . .
H1WB H 0.2864 0.7805 -0.1317 0.188 Uiso 0.5 1 d DR . . . .
O2 O 0.46083(10) 0.69268(13) 0.2194(3) 0.0482(8) Uani 1 1 d . . . . .
O3 O 0.61468(13) 0.31733(17) -0.0634(4) 0.0722(12) Uani 1 1 d . . . . .
O4 O 0.68096(13) 0.32492(19) -0.0316(5) 0.0886(17) Uani 1 1 d . . . . .
O5 O 0.74986(15) 0.69072(19) 0.3130(4) 0.0825(14) Uani 1 1 d . . . . .
O6 O 0.72699(13) 0.68814(17) 0.4660(4) 0.0701(12) Uani 1 1 d . . . . .
O7 O 0.52875(11) 0.31626(14) 0.5332(3) 0.0558(9) Uani 1 1 d . . . . .
O8 O 0.59419(12) 0.31122(19) 0.5747(4) 0.0806(15) Uani 1 1 d . . . . .
O9 O 0.39269(14) 0.7500 0.2462(4) 0.0486(11) Uani 1 2 d S T P A .
O10 O 0.32534(17) 0.7500 0.2096(6) 0.0686(17) Uani 1 2 d S T P . .
C1 C 0.48441(15) 0.67205(18) 0.1511(4) 0.0457(11) Uani 1 1 d . . . . .
C2 C 0.51377(15) 0.62862(18) 0.1808(4) 0.0455(11) Uani 1 1 d . . . . .
C3 C 0.53801(19) 0.6053(2) 0.1074(5) 0.0587(14) Uani 1 1 d . . . . .
H3 H 0.5353 0.6160 0.0413 0.070 Uiso 1 1 calc R . . . .
C4 C 0.56653(18) 0.5655(2) 0.1333(5) 0.0576(14) Uani 1 1 d . . . . .
H4 H 0.5831 0.5504 0.0839 0.069 Uiso 1 1 calc R . . . .
C5 C 0.57072(15) 0.54847(18) 0.2295(4) 0.0452(11) Uani 1 1 d . . . . .
C6 C 0.54696(17) 0.57262(19) 0.3033(5) 0.0525(12) Uani 1 1 d . . . . .
H6 H 0.5500 0.5622 0.3695 0.063 Uiso 1 1 calc R . . . .
C7 C 0.51851(16) 0.61255(19) 0.2782(4) 0.0512(12) Uani 1 1 d . . . . .
H7 H 0.5026 0.6285 0.3279 0.061 Uiso 1 1 calc R . . . .
C8 C 0.60566(14) 0.50940(18) 0.2598(4) 0.0451(11) Uani 1 1 d . . . . .
C9 C 0.61748(15) 0.47100(18) 0.1737(4) 0.0476(12) Uani 1 1 d . . . . .
C10 C 0.58661(16) 0.4451(2) 0.1210(5) 0.0538(13) Uani 1 1 d . . . . .
H10 H 0.5592 0.4558 0.1301 0.065 Uiso 1 1 calc R . . . .
C11 C 0.59506(16) 0.4042(2) 0.0556(5) 0.0552(13) Uani 1 1 d . . . . .
H11 H 0.5735 0.3876 0.0213 0.066 Uiso 1 1 calc R . . . .
C12 C 0.63575(16) 0.38769(19) 0.0406(5) 0.0501(12) Uani 1 1 d . . . . .
C13 C 0.66699(16) 0.4135(2) 0.0916(5) 0.0612(16) Uani 1 1 d . . . . .
H13 H 0.6944 0.4031 0.0819 0.073 Uiso 1 1 calc R . . . .
C14 C 0.65824(17) 0.4546(2) 0.1569(5) 0.0620(16) Uani 1 1 d . . . . .
H14 H 0.6799 0.4716 0.1902 0.074 Uiso 1 1 calc R . . . .
C15 C 0.64481(17) 0.3398(2) -0.0238(5) 0.0553(14) Uani 1 1 d . . . . .
C16 C 0.59384(15) 0.46907(17) 0.3413(4) 0.0460(11) Uani 1 1 d . . . . .
C17 C 0.62418(17) 0.4416(2) 0.3911(5) 0.0603(15) Uani 1 1 d . . . . .
H17 H 0.6518 0.4520 0.3831 0.072 Uiso 1 1 calc R . . . .
C18 C 0.61512(17) 0.3990(2) 0.4527(5) 0.0620(15) Uani 1 1 d . . . . .
H18 H 0.6365 0.3813 0.4858 0.074 Uiso 1 1 calc R . . . .
C19 C 0.57489(16) 0.38236(19) 0.4657(4) 0.0498(12) Uani 1 1 d . . . . .
C20 C 0.54344(16) 0.4097(2) 0.4173(5) 0.0549(13) Uani 1 1 d . . . . .
H20 H 0.5160 0.3991 0.4259 0.066 Uiso 1 1 calc R . . . .
C21 C 0.55262(16) 0.4526(2) 0.3561(5) 0.0532(13) Uani 1 1 d . . . . .
H21 H 0.5312 0.4708 0.3242 0.064 Uiso 1 1 calc R . . . .
C22 C 0.56540(17) 0.33435(19) 0.5270(4) 0.0498(12) Uani 1 1 d . . . . .
C23 C 0.64055(16) 0.54763(19) 0.2927(4) 0.0500(12) Uani 1 1 d . . . . .
C24 C 0.66434(19) 0.5739(2) 0.2223(5) 0.0592(14) Uani 1 1 d . . . . .
H24 H 0.6615 0.5648 0.1555 0.071 Uiso 1 1 calc R . . . .
C25 C 0.69207(19) 0.6130(2) 0.2486(5) 0.0627(15) Uani 1 1 d . . . . .
H25 H 0.7078 0.6301 0.1998 0.075 Uiso 1 1 calc R . . . .
C26 C 0.69675(17) 0.6273(2) 0.3480(5) 0.0585(14) Uani 1 1 d . . . . .
C27 C 0.67334(19) 0.6019(2) 0.4197(5) 0.0634(15) Uani 1 1 d . . . . .
H27 H 0.6763 0.6108 0.4867 0.076 Uiso 1 1 calc R . . . .
C28 C 0.64517(18) 0.5625(2) 0.3902(5) 0.0600(15) Uani 1 1 d . . . . .
H28 H 0.6290 0.5457 0.4385 0.072 Uiso 1 1 calc R . . . .
C29 C 0.72627(17) 0.6713(2) 0.3785(5) 0.0562(13) Uani 1 1 d . . . . .
C36 C 0.3537(2) 0.7500 0.2676(7) 0.057(2) Uani 1 2 d S T P . .
H36 H 0.3468 0.7500 0.3349 0.069 Uiso 1 2 calc RS T P A .
O11 O 0.4305(3) 0.7439(9) -0.0801(5) 0.085(4) Uani 0.5 1 d D U . A -2
N2 N 0.4618(5) 0.7416(7) -0.2298(10) 0.155(5) Uani 0.5 1 d D U . A -2
C33 C 0.4565(5) 0.7291(6) -0.1370(11) 0.126(5) Uani 0.5 1 d D U . A -2
H33 H 0.4757 0.7051 -0.1110 0.152 Uiso 0.5 1 calc R . . A -2
C34 C 0.4264(9) 0.7850(11) -0.2748(19) 0.212(9) Uani 0.5 1 d D U . A -2
H34A H 0.4241 0.7805 -0.3457 0.318 Uiso 0.5 1 d R . . A -2
H34B H 0.3998 0.7785 -0.2444 0.318 Uiso 0.5 1 d R . . A -2
H34C H 0.4351 0.8209 -0.2603 0.318 Uiso 0.5 1 d R . . A -2
C35 C 0.4967(7) 0.7179(9) -0.2869(16) 0.186(8) Uani 0.5 1 d D U . A -2
H35A H 0.4885 0.7135 -0.3552 0.279 Uiso 0.5 1 d R . . A -2
H35B H 0.5038 0.6837 -0.2592 0.279 Uiso 0.5 1 d R . . A -2
H35C H 0.5204 0.7412 -0.2837 0.279 Uiso 0.5 1 d R . . A -2
O12 O 0.52295(15) 0.7493(6) 0.3351(6) 0.070(2) Uani 0.5 1 d D U . A -1
N1 N 0.5924(2) 0.7498(5) 0.3619(8) 0.097(3) Uani 0.5 1 d D U . A -1
C30 C 0.5534(3) 0.7373(4) 0.3799(10) 0.088(3) Uani 0.5 1 d D U . A -1
H30 H 0.5491 0.7159 0.4357 0.106 Uiso 0.5 1 calc R . . A -1
C31 C 0.6025(5) 0.7880(8) 0.2633(16) 0.140(7) Uani 0.5 1 d D U . A -1
H31A H 0.5804 0.7844 0.2155 0.209 Uiso 0.5 1 d R . . A -1
H31B H 0.6282 0.7769 0.2336 0.209 Uiso 0.5 1 d R . . A -1
H31C H 0.6046 0.8247 0.2838 0.209 Uiso 0.5 1 d R . . A -1
C32 C 0.6248(5) 0.7296(8) 0.4298(16) 0.163(8) Uani 0.5 1 d D U . A -1
H32A H 0.6123 0.7074 0.4800 0.245 Uiso 0.5 1 d R . . A -1
H32B H 0.6386 0.7592 0.4611 0.245 Uiso 0.5 1 d R . . A -1
H32C H 0.6446 0.7090 0.3925 0.245 Uiso 0.5 1 d R . . A -1

loop_
_atom_site_aniso_label
_atom_site_aniso_U_11
_atom_site_aniso_U_22
_atom_site_aniso_U_33
_atom_site_aniso_U_23
_atom_site_aniso_U_13
_atom_site_aniso_U_12
Er1 0.0411(2) 0.0338(2) 0.0619(3) 0.000 -0.00031(19) 0.000
Er2 0.0434(2) 0.0345(2) 0.0659(3) 0.000 -0.0051(2) 0.000
Er3 0.0377(2) 0.0349(2) 0.0777(3) 0.000 0.0084(2) 0.000
O1 0.056(2) 0.052(2) 0.069(3) 0.0117(19) 0.0053(19) 0.0137(18)
O1W 0.141(8) 0.132(7) 0.102(6) 0.000 0.024(6) 0.000
O2 0.0485(19) 0.0335(15) 0.063(2) -0.0030(15) 0.0004(17) 0.0073(14)
O3 0.055(2) 0.063(2) 0.099(3) -0.033(2) 0.009(2) -0.018(2)
O4 0.053(2) 0.071(3) 0.142(5) -0.051(3) -0.010(3) 0.022(2)
O5 0.090(3) 0.076(3) 0.081(3) -0.010(3) 0.007(3) -0.046(3)
O6 0.060(2) 0.061(2) 0.090(3) -0.018(2) 0.006(2) -0.018(2)
O7 0.049(2) 0.0452(18) 0.074(3) 0.0107(18) -0.0016(18) -0.0041(16)
O8 0.047(2) 0.074(3) 0.121(4) 0.053(3) -0.003(2) -0.002(2)
O9 0.040(2) 0.037(2) 0.069(3) 0.000 -0.010(2) 0.000
O10 0.044(3) 0.044(3) 0.117(5) 0.000 -0.012(3) 0.000
C1 0.042(2) 0.031(2) 0.064(3) -0.002(2) -0.001(2) 0.0020(19)
C2 0.044(2) 0.032(2) 0.061(3) -0.003(2) 0.000(2) 0.000(2)
C3 0.066(3) 0.050(3) 0.061(3) 0.004(3) 0.008(3) 0.015(3)
C4 0.060(3) 0.048(3) 0.065(3) 0.000(3) 0.012(3) 0.020(3)
C5 0.043(2) 0.029(2) 0.064(3) -0.002(2) 0.006(2) 0.0018(19)
C6 0.057(3) 0.038(2) 0.063(3) 0.000(2) 0.003(3) 0.005(2)
C7 0.050(3) 0.035(2) 0.069(3) -0.002(2) 0.006(3) 0.008(2)
C8 0.038(2) 0.035(2) 0.063(3) -0.004(2) 0.002(2) 0.0001(19)
C9 0.042(2) 0.032(2) 0.069(3) 0.000(2) 0.001(2) -0.0002(19)
C10 0.040(3) 0.046(3) 0.076(4) -0.013(3) 0.001(2) 0.004(2)
C11 0.040(3) 0.044(3) 0.081(4) -0.014(3) -0.006(3) 0.000(2)
C12 0.045(3) 0.033(2) 0.073(4) -0.009(2) -0.002(2) 0.002(2)
C13 0.038(3) 0.052(3) 0.094(5) -0.024(3) -0.003(3) 0.006(2)
C14 0.043(3) 0.046(3) 0.097(5) -0.020(3) -0.009(3) 0.002(2)
C15 0.051(3) 0.035(2) 0.080(4) -0.009(3) 0.005(3) -0.001(2)
C16 0.043(2) 0.029(2) 0.066(3) -0.002(2) -0.001(2) 0.0031(19)
C17 0.044(3) 0.050(3) 0.087(4) 0.016(3) -0.004(3) -0.004(2)
C18 0.047(3) 0.051(3) 0.088(4) 0.019(3) -0.009(3) 0.003(2)
C19 0.047(3) 0.037(2) 0.066(3) 0.002(2) 0.001(2) 0.003(2)
C20 0.041(3) 0.044(3) 0.079(4) 0.012(3) 0.000(3) -0.002(2)
C21 0.045(3) 0.039(2) 0.076(4) 0.007(3) 0.000(3) 0.003(2)
C22 0.053(3) 0.037(2) 0.059(3) 0.002(2) 0.004(2) 0.004(2)
C23 0.045(3) 0.033(2) 0.072(4) 0.000(2) 0.000(3) -0.001(2)
C24 0.065(3) 0.049(3) 0.064(4) -0.011(3) 0.006(3) -0.010(3)
C25 0.063(3) 0.050(3) 0.076(4) -0.009(3) 0.012(3) -0.019(3)
C26 0.050(3) 0.041(3) 0.084(4) -0.005(3) 0.003(3) -0.008(2)
C27 0.063(4) 0.059(3) 0.068(4) -0.007(3) 0.002(3) -0.016(3)
C28 0.056(3) 0.054(3) 0.070(4) 0.003(3) 0.003(3) -0.021(3)
C29 0.048(3) 0.049(3) 0.072(4) -0.007(3) -0.002(3) -0.005(2)
C36 0.036(4) 0.051(4) 0.084(6) 0.000 -0.001(4) 0.000
O11 0.127(7) 0.075(10) 0.055(4) -0.013(6) -0.010(4) 0.036(8)
N2 0.228(11) 0.138(11) 0.098(7) 0.012(9) 0.006(8) 0.042(10)
C33 0.184(9) 0.111(10) 0.085(7) -0.005(7) -0.003(7) 0.027(9)
C34 0.281(19) 0.205(18) 0.151(16) 0.026(15) -0.006(15) 0.074(16)
C35 0.251(18) 0.184(17) 0.122(13) -0.044(13) 0.015(13) 0.044(15)
O12 0.035(3) 0.070(4) 0.104(5) 0.055(7) 0.007(3) 0.001(6)
N1 0.043(3) 0.083(5) 0.166(8) 0.062(8) -0.007(5) -0.015(7)
C30 0.044(4) 0.079(7) 0.142(7) 0.042(7) -0.013(5) -0.003(5)
C31 0.069(9) 0.141(13) 0.209(15) 0.059(13) 0.010(11) -0.007(9)
C32 0.073(8) 0.157(16) 0.259(16) 0.069(13) -0.048(10) 0.026(9)

_geom_special_details            
;
 All esds (except the esd in the dihedral angle between two l.s. planes)
 are estimated using the full covariance matrix.  The cell esds are taken
 into account individually in the estimation of esds in distances, angles
 and torsion angles; correlations between esds in cell parameters are only
 used when they are defined by crystal symmetry.  An approximate (isotropic)
 treatment of cell esds is used for estimating esds involving l.s. planes.
;
loop_
_geom_bond_atom_site_label_1
_geom_bond_atom_site_label_2
_geom_bond_distance
_geom_bond_site_symmetry_2
_geom_bond_publ_flag
Er1 Er2 3.5940(7) . ?
Er1 O2 2.309(3) . ?
Er1 O2 2.309(3) 7_575 ?
Er1 O7 2.342(4) 5_666 ?
Er1 O7 2.342(4) 3_656 ?
Er1 O8 2.334(4) 3_656 ?
Er1 O8 2.334(4) 5_666 ?
Er1 O9 2.370(5) . ?
Er1 C22 2.709(5) 5_666 ?
Er1 C22 2.709(5) 3_656 ?
Er1 O12 2.310(5) . ?
Er2 O1 2.376(4) . ?
Er2 O1 2.376(4) 7_575 ?
Er2 O2 2.490(3) 7_575 ?
Er2 O2 2.490(3) . ?
Er2 O3 2.180(4) 3_655 ?
Er2 O3 2.180(4) 5_665 ?
Er2 O9 2.349(5) . ?
Er2 C1 2.805(5) . ?
Er2 C1 2.805(5) 7_575 ?
Er2 O11 2.307(6) . ?
Er3 O1W 2.364(9) . ?
Er3 O4 2.294(4) 3_655 ?
Er3 O4 2.294(4) 5_665 ?
Er3 O5 2.354(4) 4_465 ?
Er3 O5 2.354(4) 6_556 ?
Er3 O6 2.406(4) 6_556 ?
Er3 O6 2.406(4) 4_465 ?
Er3 O10 2.294(7) . ?
Er3 C29 2.732(5) 4_465 ?
Er3 C29 2.732(5) 6_556 ?
O1 C1 1.242(6) . ?
O1W H1WA 0.9720 . ?
O1W H1WB 0.8597 . ?
O2 C1 1.296(6) . ?
O3 Er2 2.180(4) 5_665 ?
O3 C15 1.239(7) . ?
O4 Er3 2.294(4) 5_665 ?
O4 C15 1.225(7) . ?
O5 Er3 2.354(4) 6_656 ?
O5 C29 1.258(7) . ?
O6 Er3 2.406(4) 6_656 ?
O6 C29 1.247(7) . ?
O7 Er1 2.342(4) 5_666 ?
O7 C22 1.265(6) . ?
O8 Er1 2.334(4) 5_666 ?
O8 C22 1.266(7) . ?
O9 C36 1.287(8) . ?
O10 C36 1.199(10) . ?
C1 C2 1.492(7) . ?
C2 C3 1.384(8) . ?
C2 C7 1.375(8) . ?
C3 H3 0.9300 . ?
C3 C4 1.395(8) . ?
C4 H4 0.9300 . ?
C4 C5 1.365(8) . ?
C5 C6 1.389(7) . ?
C5 C8 1.543(7) . ?
C6 H6 0.9300 . ?
C6 C7 1.395(7) . ?
C7 H7 0.9300 . ?
C8 C9 1.549(7) . ?
C8 C16 1.534(7) . ?
C8 C23 1.538(7) . ?
C9 C10 1.380(7) . ?
C9 C14 1.392(7) . ?
C10 H10 0.9300 . ?
C10 C11 1.375(7) . ?
C11 H11 0.9300 . ?
C11 C12 1.387(7) . ?
C12 C13 1.377(8) . ?
C12 C15 1.505(7) . ?
C13 H13 0.9300 . ?
C13 C14 1.377(8) . ?
C14 H14 0.9300 . ?
C16 C17 1.366(7) . ?
C16 C21 1.402(7) . ?
C17 H17 0.9300 . ?
C17 C18 1.380(8) . ?
C18 H18 0.9300 . ?
C18 C19 1.370(8) . ?
C19 C20 1.383(7) . ?
C19 C22 1.485(7) . ?
C20 H20 0.9300 . ?
C20 C21 1.383(7) . ?
C21 H21 0.9300 . ?
C22 Er1 2.709(5) 5_666 ?
C23 C24 1.380(8) . ?
C23 C28 1.368(8) . ?
C24 H24 0.9300 . ?
C24 C25 1.370(8) . ?
C25 H25 0.9300 . ?
C25 C26 1.389(9) . ?
C26 C27 1.376(8) . ?
C26 C29 1.509(7) . ?
C27 H27 0.9300 . ?
C27 C28 1.395(8) . ?
C28 H28 0.9300 . ?
C29 Er3 2.732(5) 6_656 ?
C36 H36 0.9300 . ?
O11 C33 1.191(13) . ?
N2 C33 1.295(13) . ?
N2 C34 1.69(2) . ?
N2 C35 1.483(17) . ?
C33 H33 0.9300 . ?
C34 H34A 0.9599 . ?
C34 H34B 0.9598 . ?
C34 H34C 0.9599 . ?
C35 H35A 0.9600 . ?
C35 H35B 0.9598 . ?
C35 H35C 0.9603 . ?
O12 C30 1.188(11) . ?
N1 C30 1.313(12) . ?
N1 C31 1.663(19) . ?
N1 C32 1.474(16) . ?
C30 H30 0.9300 . ?
C31 H31A 0.9600 . ?
C31 H31B 0.9597 . ?
C31 H31C 0.9599 . ?
C32 H32A 0.9599 . ?
C32 H32B 0.9600 . ?
C32 H32C 0.9600 . ?

loop_
_geom_angle_atom_site_label_1
_geom_angle_atom_site_label_2
_geom_angle_atom_site_label_3
_geom_angle
_geom_angle_site_symmetry_1
_geom_angle_site_symmetry_3
_geom_angle_publ_flag
O2 Er1 Er2 43.45(8) 7_575 . ?
O2 Er1 Er2 43.45(8) . . ?
O2 Er1 O2 76.64(17) . 7_575 ?
O2 Er1 O7 155.32(13) 7_575 5_666 ?
O2 Er1 O7 91.85(13) . 5_666 ?
O2 Er1 O7 91.85(13) 7_575 3_656 ?
O2 Er1 O7 155.32(13) . 3_656 ?
O2 Er1 O8 144.17(14) . 3_656 ?
O2 Er1 O8 144.17(14) 7_575 5_666 ?
O2 Er1 O8 89.89(17) . 5_666 ?
O2 Er1 O8 89.89(17) 7_575 3_656 ?
O2 Er1 O9 68.74(13) 7_575 . ?
O2 Er1 O9 68.74(13) . . ?
O2 Er1 C22 165.74(15) . 3_656 ?
O2 Er1 C22 165.74(15) 7_575 5_666 ?
O2 Er1 C22 90.27(14) . 5_666 ?
O2 Er1 C22 90.27(14) 7_575 3_656 ?
O2 Er1 O12 77.7(4) . . ?
O2 Er1 O12 78.2(2) 7_575 . ?
O7 Er1 Er2 134.21(10) 3_656 . ?
O7 Er1 Er2 134.21(10) 5_666 . ?
O7 Er1 O7 89.93(19) 3_656 5_666 ?
O7 Er1 O9 127.60(11) 3_656 . ?
O7 Er1 O9 127.60(11) 5_666 . ?
O7 Er1 C22 27.81(14) 5_666 5_666 ?
O7 Er1 C22 27.81(14) 3_656 3_656 ?
O7 Er1 C22 102.40(15) 3_656 5_666 ?
O7 Er1 C22 102.40(15) 5_666 3_656 ?
O8 Er1 Er2 105.52(13) 3_656 . ?
O8 Er1 Er2 105.52(13) 5_666 . ?
O8 Er1 O7 111.18(18) 3_656 5_666 ?
O8 Er1 O7 55.61(13) 5_666 5_666 ?
O8 Er1 O7 55.61(13) 3_656 3_656 ?
O8 Er1 O7 111.18(18) 5_666 3_656 ?
O8 Er1 O8 81.9(3) 5_666 3_656 ?
O8 Er1 O9 75.44(15) 3_656 . ?
O8 Er1 O9 75.44(15) 5_666 . ?
O8 Er1 C22 27.82(15) 5_666 5_666 ?
O8 Er1 C22 27.82(15) 3_656 3_656 ?
O8 Er1 C22 97.75(18) 5_666 3_656 ?
O8 Er1 C22 97.75(18) 3_656 5_666 ?
O9 Er1 Er2 40.18(13) . . ?
O9 Er1 C22 101.47(14) . 5_666 ?
O9 Er1 C22 101.47(14) . 3_656 ?
C22 Er1 Er2 122.45(12) 3_656 . ?
C22 Er1 Er2 122.45(12) 5_666 . ?
C22 Er1 C22 102.1(2) 3_656 5_666 ?
O12 Er1 Er2 96.89(19) . . ?
O12 Er1 O7 78.0(3) . 5_666 ?
O12 Er1 O7 78.6(4) . 3_656 ?
O12 Er1 O8 131.6(3) . 5_666 ?
O12 Er1 O8 132.4(4) . 3_656 ?
O12 Er1 O9 137.1(2) . . ?
O12 Er1 C22 105.4(4) . 3_656 ?
O12 Er1 C22 104.8(3) . 5_666 ?
O1 Er2 Er1 89.34(10) 7_575 . ?
O1 Er2 Er1 89.34(10) . . ?
O1 Er2 O1 81.54(19) 7_575 . ?
O1 Er2 O2 53.60(13) 7_575 7_575 ?
O1 Er2 O2 53.60(13) . . ?
O1 Er2 O2 99.07(13) 7_575 . ?
O1 Er2 O2 99.07(13) . 7_575 ?
O1 Er2 C1 90.49(14) 7_575 . ?
O1 Er2 C1 90.49(14) . 7_575 ?
O1 Er2 C1 26.09(14) . . ?
O1 Er2 C1 26.08(14) 7_575 7_575 ?
O2 Er2 Er1 39.63(8) . . ?
O2 Er2 Er1 39.63(8) 7_575 . ?
O2 Er2 O2 70.21(15) . 7_575 ?
O2 Er2 C1 27.52(14) 7_575 7_575 ?
O2 Er2 C1 84.93(13) . 7_575 ?
O2 Er2 C1 27.52(14) . . ?
O2 Er2 C1 84.93(13) 7_575 . ?
O3 Er2 Er1 107.63(14) 3_655 . ?
O3 Er2 Er1 107.63(14) 5_665 . ?
O3 Er2 O1 85.59(15) 5_665 . ?
O3 Er2 O1 158.58(15) 5_665 7_575 ?
O3 Er2 O1 85.59(15) 3_655 7_575 ?
O3 Er2 O1 158.58(15) 3_655 . ?
O3 Er2 O2 86.79(16) 5_665 . ?
O3 Er2 O2 146.24(16) 5_665 7_575 ?
O3 Er2 O2 146.24(16) 3_655 . ?
O3 Er2 O2 86.79(16) 3_655 7_575 ?
O3 Er2 O3 101.0(2) 5_665 3_655 ?
O3 Er2 O9 82.29(14) 5_665 . ?
O3 Er2 O9 82.29(14) 3_655 . ?
O3 Er2 C1 171.62(17) 3_655 . ?
O3 Er2 C1 85.29(16) 5_665 . ?
O3 Er2 C1 171.62(17) 5_665 7_575 ?
O3 Er2 C1 85.29(16) 3_655 7_575 ?
O3 Er2 O11 79.0(5) 5_665 . ?
O3 Er2 O11 84.9(5) 3_655 . ?
O9 Er2 Er1 40.62(11) . . ?
O9 Er2 O1 118.97(12) . . ?
O9 Er2 O1 118.97(12) . 7_575 ?
O9 Er2 O2 66.12(12) . 7_575 ?
O9 Er2 O2 66.12(12) . . ?
O9 Er2 C1 93.19(14) . . ?
O9 Er2 C1 93.19(14) . 7_575 ?
C1 Er2 Er1 64.85(11) 7_575 . ?
C1 Er2 Er1 64.85(11) . . ?
C1 Er2 C1 87.93(19) . 7_575 ?
O11 Er2 Er1 163.9(3) . . ?
O11 Er2 O1 81.4(5) . 7_575 ?
O11 Er2 O1 76.3(4) . . ?
O11 Er2 O2 134.7(5) . 7_575 ?
O11 Er2 O2 128.9(5) . . ?
O11 Er2 O9 154.8(3) . . ?
O11 Er2 C1 107.3(5) . 7_575 ?
O11 Er2 C1 101.9(4) . . ?
O1W Er3 O6 79.3(2) . 4_465 ?
O1W Er3 O6 79.3(2) . 6_556 ?
O1W Er3 C29 105.4(2) . 4_465 ?
O1W Er3 C29 105.4(2) . 6_556 ?
O4 Er3 O1W 74.0(2) 5_665 . ?
O4 Er3 O1W 74.0(2) 3_655 . ?
O4 Er3 O4 109.4(3) 3_655 5_665 ?
O4 Er3 O5 82.8(2) 5_665 6_556 ?
O4 Er3 O5 82.8(2) 3_655 4_465 ?
O4 Er3 O5 154.3(2) 5_665 4_465 ?
O4 Er3 O5 154.3(2) 3_655 6_556 ?
O4 Er3 O6 148.37(18) 3_655 6_556 ?
O4 Er3 O6 148.37(18) 5_665 4_465 ?
O4 Er3 O6 78.64(16) 5_665 6_556 ?
O4 Er3 O6 78.64(16) 3_655 4_465 ?
O4 Er3 O10 83.01(16) 3_655 . ?
O4 Er3 O10 83.01(16) 5_665 . ?
O4 Er3 C29 79.16(18) 5_665 6_556 ?
O4 Er3 C29 170.59(17) 5_665 4_465 ?
O4 Er3 C29 79.16(18) 3_655 4_465 ?
O4 Er3 C29 170.59(17) 3_655 6_556 ?
O5 Er3 O1W 131.68(18) 6_556 . ?
O5 Er3 O1W 131.68(18) 4_465 . ?
O5 Er3 O5 77.9(3) 4_465 6_556 ?
O5 Er3 O6 54.52(16) 6_556 6_556 ?
O5 Er3 O6 103.16(18) 4_465 6_556 ?
O5 Er3 O6 54.52(16) 4_465 4_465 ?
O5 Er3 O6 103.16(18) 6_556 4_465 ?
O5 Er3 C29 91.00(19) 4_465 6_556 ?
O5 Er3 C29 27.38(17) 4_465 4_465 ?
O5 Er3 C29 91.00(19) 6_556 4_465 ?
O5 Er3 C29 27.38(17) 6_556 6_556 ?
O6 Er3 O6 79.9(2) 6_556 4_465 ?
O6 Er3 C29 27.14(17) 6_556 6_556 ?
O6 Er3 C29 92.00(16) 6_556 4_465 ?
O6 Er3 C29 27.14(17) 4_465 4_465 ?
O6 Er3 C29 92.00(16) 4_465 6_556 ?
O10 Er3 O1W 139.4(3) . . ?
O10 Er3 O5 75.92(17) . 4_465 ?
O10 Er3 O5 75.92(17) . 6_556 ?
O10 Er3 O6 128.63(14) . 6_556 ?
O10 Er3 O6 128.63(14) . 4_465 ?
O10 Er3 C29 102.40(17) . 6_556 ?
O10 Er3 C29 102.40(17) . 4_465 ?
C29 Er3 C29 92.1(2) 6_556 4_465 ?
C1 O1 Er2 96.6(3) . . ?
Er3 O1W H1WA 115.4 . . ?
Er3 O1W H1WB 117.7 . . ?
H1WA O1W H1WB 121.0 . . ?
Er1 O2 Er2 96.92(11) . . ?
C1 O2 Er1 150.4(3) . . ?
C1 O2 Er2 89.9(3) . . ?
C15 O3 Er2 154.4(5) . 5_665 ?
C15 O4 Er3 139.8(4) . 5_665 ?
C29 O5 Er3 93.2(4) . 6_656 ?
C29 O6 Er3 91.2(4) . 6_656 ?
C22 O7 Er1 92.5(3) . 5_666 ?
C22 O8 Er1 92.8(3) . 5_666 ?
Er2 O9 Er1 99.20(18) . . ?
C36 O9 Er1 130.1(6) . . ?
C36 O9 Er2 130.7(6) . . ?
C36 O10 Er3 168.0(6) . . ?
O1 C1 Er2 57.3(3) . . ?
O1 C1 O2 119.9(4) . . ?
O1 C1 C2 122.0(5) . . ?
O2 C1 Er2 62.6(2) . . ?
O2 C1 C2 118.1(5) . . ?
C2 C1 Er2 177.3(3) . . ?
C3 C2 C1 118.3(5) . . ?
C7 C2 C1 122.4(5) . . ?
C7 C2 C3 119.3(5) . . ?
C2 C3 H3 120.2 . . ?
C2 C3 C4 119.6(6) . . ?
C4 C3 H3 120.2 . . ?
C3 C4 H4 119.3 . . ?
C5 C4 C3 121.4(5) . . ?
C5 C4 H4 119.3 . . ?
C4 C5 C6 118.9(5) . . ?
C4 C5 C8 121.3(5) . . ?
C6 C5 C8 119.2(5) . . ?
C5 C6 H6 120.0 . . ?
C5 C6 C7 120.0(5) . . ?
C7 C6 H6 120.0 . . ?
C2 C7 C6 120.7(5) . . ?
C2 C7 H7 119.6 . . ?
C6 C7 H7 119.6 . . ?
C5 C8 C9 111.9(4) . . ?
C16 C8 C5 115.0(4) . . ?
C16 C8 C9 100.7(4) . . ?
C16 C8 C23 112.6(4) . . ?
C23 C8 C5 102.4(4) . . ?
C23 C8 C9 114.8(4) . . ?
C10 C9 C8 119.7(4) . . ?
C10 C9 C14 117.2(5) . . ?
C14 C9 C8 122.3(5) . . ?
C9 C10 H10 118.9 . . ?
C11 C10 C9 122.2(5) . . ?
C11 C10 H10 118.9 . . ?
C10 C11 H11 120.0 . . ?
C10 C11 C12 120.0(5) . . ?
C12 C11 H11 120.0 . . ?
C11 C12 C15 120.2(5) . . ?
C13 C12 C11 118.5(5) . . ?
C13 C12 C15 121.1(5) . . ?
C12 C13 H13 119.5 . . ?
C12 C13 C14 121.1(5) . . ?
C14 C13 H13 119.5 . . ?
C9 C14 H14 119.5 . . ?
C13 C14 C9 121.0(5) . . ?
C13 C14 H14 119.5 . . ?
O3 C15 C12 117.0(5) . . ?
O4 C15 O3 124.7(5) . . ?
O4 C15 C12 118.3(5) . . ?
C17 C16 C8 120.0(5) . . ?
C17 C16 C21 117.4(5) . . ?
C21 C16 C8 121.8(5) . . ?
C16 C17 H17 119.0 . . ?
C16 C17 C18 121.9(5) . . ?
C18 C17 H17 119.0 . . ?
C17 C18 H18 119.7 . . ?
C19 C18 C17 120.6(5) . . ?
C19 C18 H18 119.7 . . ?
C18 C19 C20 118.8(5) . . ?
C18 C19 C22 120.6(5) . . ?
C20 C19 C22 120.5(5) . . ?
C19 C20 H20 119.8 . . ?
C19 C20 C21 120.4(5) . . ?
C21 C20 H20 119.8 . . ?
C16 C21 H21 119.6 . . ?
C20 C21 C16 120.8(5) . . ?
C20 C21 H21 119.6 . . ?
O7 C22 Er1 59.7(3) . 5_666 ?
O7 C22 O8 119.0(5) . . ?
O7 C22 C19 121.1(5) . . ?
O8 C22 Er1 59.4(3) . 5_666 ?
O8 C22 C19 119.9(5) . . ?
C19 C22 Er1 177.0(4) . 5_666 ?
C24 C23 C8 120.3(5) . . ?
C28 C23 C8 121.4(5) . . ?
C28 C23 C24 117.7(5) . . ?
C23 C24 H24 119.2 . . ?
C25 C24 C23 121.6(6) . . ?
C25 C24 H24 119.2 . . ?
C24 C25 H25 120.0 . . ?
C24 C25 C26 120.1(6) . . ?
C26 C25 H25 120.0 . . ?
C25 C26 C29 121.0(5) . . ?
C27 C26 C25 119.5(5) . . ?
C27 C26 C29 119.4(6) . . ?
C26 C27 H27 120.6 . . ?
C26 C27 C28 118.9(6) . . ?
C28 C27 H27 120.6 . . ?
C23 C28 C27 122.2(6) . . ?
C23 C28 H28 118.9 . . ?
C27 C28 H28 118.9 . . ?
O5 C29 Er3 59.4(3) . 6_656 ?
O5 C29 C26 118.1(6) . . ?
O6 C29 Er3 61.7(3) . 6_656 ?
O6 C29 O5 121.0(5) . . ?
O6 C29 C26 120.8(6) . . ?
C26 C29 Er3 177.4(5) . 6_656 ?
O9 C36 H36 116.7 . . ?
O10 C36 O9 126.7(9) . . ?
O10 C36 H36 116.7 . . ?
C33 O11 Er2 134.0(11) . . ?
C33 N2 C34 114.2(16) . . ?
C33 N2 C35 120.1(16) . . ?
C35 N2 C34 125.8(15) . . ?
O11 C33 N2 129.4(18) . . ?
O11 C33 H33 115.3 . . ?
N2 C33 H33 115.3 . . ?
N2 C34 H34A 109.3 . . ?
N2 C34 H34B 109.8 . . ?
N2 C34 H34C 109.2 . . ?
H34A C34 H34B 109.5 . . ?
H34A C34 H34C 109.5 . . ?
H34B C34 H34C 109.5 . . ?
N2 C35 H35A 109.2 . . ?
N2 C35 H35B 109.7 . . ?
N2 C35 H35C 109.6 . . ?
H35A C35 H35B 109.5 . . ?
H35A C35 H35C 109.4 . . ?
H35B C35 H35C 109.5 . . ?
C30 O12 Er1 140.4(8) . . ?
C30 N1 C31 118.0(11) . . ?
C30 N1 C32 118.7(13) . . ?
C32 N1 C31 123.3(11) . . ?
O12 C30 N1 129.3(13) . . ?
O12 C30 H30 115.4 . . ?
N1 C30 H30 115.4 . . ?
N1 C31 H31A 109.4 . . ?
N1 C31 H31B 109.4 . . ?
N1 C31 H31C 109.6 . . ?
H31A C31 H31B 109.5 . . ?
H31A C31 H31C 109.5 . . ?
H31B C31 H31C 109.5 . . ?
N1 C32 H32A 109.6 . . ?
N1 C32 H32B 109.5 . . ?
N1 C32 H32C 109.4 . . ?
H32A C32 H32B 109.5 . . ?
H32A C32 H32C 109.5 . . ?
H32B C32 H32C 109.5 . . ?

loop_
_geom_torsion_atom_site_label_1
_geom_torsion_atom_site_label_2
_geom_torsion_atom_site_label_3
_geom_torsion_atom_site_label_4
_geom_torsion
_geom_torsion_site_symmetry_1
_geom_torsion_site_symmetry_2
_geom_torsion_site_symmetry_3
_geom_torsion_site_symmetry_4
_geom_torsion_publ_flag
Er1 O2 C1 Er2 -103.9(6) . . . . ?
Er1 O2 C1 O1 -102.3(7) . . . . ?
Er1 O2 C1 C2 79.0(7) . . . . ?
Er1 O7 C22 O8 2.7(6) 5_666 . . . ?
Er1 O7 C22 C19 -176.6(5) 5_666 . . . ?
Er1 O8 C22 O7 -2.7(6) 5_666 . . . ?
Er1 O8 C22 C19 176.6(4) 5_666 . . . ?
Er1 O9 C36 O10 180.000(0) . . . . ?
Er1 O12 C30 N1 -165.6(14) . . . . ?
Er2 O1 C1 O2 -1.7(5) . . . . ?
Er2 O1 C1 C2 176.9(4) . . . . ?
Er2 O2 C1 O1 1.6(5) . . . . ?
Er2 O2 C1 C2 -177.0(4) . . . . ?
Er2 O3 C15 O4 59.5(14) 5_665 . . . ?
Er2 O3 C15 C12 -118.6(8) 5_665 . . . ?
Er2 O9 C36 O10 0.000(1) . . . . ?
Er2 O11 C33 N2 -156.0(17) . . . . ?
Er3 O4 C15 O3 -19.0(13) 5_665 . . . ?
Er3 O4 C15 C12 159.1(5) 5_665 . . . ?
Er3 O5 C29 O6 1.5(6) 6_656 . . . ?
Er3 O5 C29 C26 -179.0(4) 6_656 . . . ?
Er3 O6 C29 O5 -1.5(6) 6_656 . . . ?
Er3 O6 C29 C26 179.1(5) 6_656 . . . ?
Er3 O10 C36 O9 0.000(2) . . . . ?
O1 C1 C2 C3 -0.7(8) . . . . ?
O1 C1 C2 C7 176.9(5) . . . . ?
O2 C1 C2 C3 177.9(5) . . . . ?
O2 C1 C2 C7 -4.5(7) . . . . ?
C1 C2 C3 C4 178.3(5) . . . . ?
C1 C2 C7 C6 -178.5(5) . . . . ?
C2 C3 C4 C5 1.0(9) . . . . ?
C3 C2 C7 C6 -0.9(8) . . . . ?
C3 C4 C5 C6 -2.2(9) . . . . ?
C3 C4 C5 C8 -172.8(5) . . . . ?
C4 C5 C6 C7 1.8(8) . . . . ?
C4 C5 C8 C9 -30.9(7) . . . . ?
C4 C5 C8 C16 -145.0(5) . . . . ?
C4 C5 C8 C23 92.6(6) . . . . ?
C5 C6 C7 C2 -0.3(8) . . . . ?
C5 C8 C9 C10 -47.1(6) . . . . ?
C5 C8 C9 C14 143.4(5) . . . . ?
C5 C8 C16 C17 -164.1(5) . . . . ?
C5 C8 C16 C21 26.5(7) . . . . ?
C5 C8 C23 C24 -77.3(6) . . . . ?
C5 C8 C23 C28 93.3(6) . . . . ?
C6 C5 C8 C9 158.5(4) . . . . ?
C6 C5 C8 C16 44.4(6) . . . . ?
C6 C5 C8 C23 -78.1(5) . . . . ?
C7 C2 C3 C4 0.6(8) . . . . ?
C8 C5 C6 C7 172.7(5) . . . . ?
C8 C9 C10 C11 -168.9(5) . . . . ?
C8 C9 C14 C13 168.5(6) . . . . ?
C8 C16 C17 C18 -169.2(6) . . . . ?
C8 C16 C21 C20 168.5(5) . . . . ?
C8 C23 C24 C25 171.8(5) . . . . ?
C8 C23 C28 C27 -172.2(5) . . . . ?
C9 C8 C16 C17 75.4(6) . . . . ?
C9 C8 C16 C21 -94.0(5) . . . . ?
C9 C8 C23 C24 44.2(7) . . . . ?
C9 C8 C23 C28 -145.2(5) . . . . ?
C9 C10 C11 C12 -0.1(10) . . . . ?
C10 C9 C14 C13 -1.2(9) . . . . ?
C10 C11 C12 C13 -0.7(9) . . . . ?
C10 C11 C12 C15 174.5(6) . . . . ?
C11 C12 C13 C14 0.6(10) . . . . ?
C11 C12 C15 O3 1.5(9) . . . . ?
C11 C12 C15 O4 -176.7(6) . . . . ?
C12 C13 C14 C9 0.4(10) . . . . ?
C13 C12 C15 O3 176.6(6) . . . . ?
C13 C12 C15 O4 -1.6(10) . . . . ?
C14 C9 C10 C11 1.1(9) . . . . ?
C15 C12 C13 C14 -174.6(6) . . . . ?
C16 C8 C9 C10 75.6(6) . . . . ?
C16 C8 C9 C14 -93.9(6) . . . . ?
C16 C8 C23 C24 158.6(5) . . . . ?
C16 C8 C23 C28 -30.8(7) . . . . ?
C16 C17 C18 C19 0.4(10) . . . . ?
C17 C16 C21 C20 -1.1(9) . . . . ?
C17 C18 C19 C20 -1.1(10) . . . . ?
C17 C18 C19 C22 176.1(6) . . . . ?
C18 C19 C20 C21 0.7(9) . . . . ?
C18 C19 C22 O7 -174.5(6) . . . . ?
C18 C19 C22 O8 6.2(9) . . . . ?
C19 C20 C21 C16 0.4(9) . . . . ?
C20 C19 C22 O7 2.7(8) . . . . ?
C20 C19 C22 O8 -176.6(6) . . . . ?
C21 C16 C17 C18 0.7(9) . . . . ?
C22 C19 C20 C21 -176.5(5) . . . . ?
C23 C8 C9 C10 -163.2(5) . . . . ?
C23 C8 C9 C14 27.3(7) . . . . ?
C23 C8 C16 C17 -47.3(7) . . . . ?
C23 C8 C16 C21 143.3(5) . . . . ?
C23 C24 C25 C26 -0.1(10) . . . . ?
C24 C23 C28 C27 -1.3(9) . . . . ?
C24 C25 C26 C27 0.0(10) . . . . ?
C24 C25 C26 C29 -178.4(5) . . . . ?
C25 C26 C27 C28 -0.5(10) . . . . ?
C25 C26 C29 O5 -7.6(9) . . . . ?
C25 C26 C29 O6 171.8(6) . . . . ?
C26 C27 C28 C23 1.2(10) . . . . ?
C27 C26 C29 O5 174.0(6) . . . . ?
C27 C26 C29 O6 -6.5(9) . . . . ?
C28 C23 C24 C25 0.8(9) . . . . ?
C29 C26 C27 C28 177.9(5) . . . . ?
C34 N2 C33 O11 -0.2(3) . . . . ?
C35 N2 C33 O11 -179.8(4) . . . . ?
C31 N1 C30 O12 0.1(3) . . . . ?
C32 N1 C30 O12 179.8(4) . . . . ?

_smtbx_masks_special_details     ?
loop_
_smtbx_masks_void_nr
_smtbx_masks_void_average_x
_smtbx_masks_void_average_y
_smtbx_masks_void_average_z
_smtbx_masks_void_volume
_smtbx_masks_void_count_electrons
_smtbx_masks_void_content
1 -0.678 -0.539 -0.242 5609.5 1203.9 ?

_smtbx_masks_void_probe_radius   1.2
_smtbx_masks_void_truncation_radius 1.2
_shelx_res_file                  
;
    luxm2154c.res created by SHELXL-2014/7

TITL bairx2168c in Pnma
CELL 1.54184 32.166201 24.981689 13.410483 90 90 90
ZERR 4 0.000737 0.000441 0.000463 0 0 0
LATT 1
SYMM 0.5-X,-Y,0.5+Z
SYMM -X,0.5+Y,-Z
SYMM 0.5+X,0.5-Y,0.5-Z
SFAC C H Er N O
UNIT 260 196 12 8 84
SADI 0.01 Er3 H1Wa Er3 H1Wb
SADI 0.01 Er1 O12 Er2 O11
FLAT 0.01 O12 N1 C30 C31 C32
FLAT 0.01 O11 N2 C33 C34 C35
SIMU 0.01 0.02 2 O11 > C32
RIGU 0.01 0.01 O11 > C32
ISOR 0.01 0.02 O1W

L.S. 12
PLAN  41
CONF
BOND $H
MORE -1
ABIN
fmap 2
acta
OMIT 3 0 3
OMIT 20 18 4
OMIT 2 1 3
OMIT 22 16 4
OMIT 6 0 2
OMIT 18 14 5
OMIT 20 17 4
OMIT 3 3 3
OMIT 17 15 5
OMIT 0 3 5
OMIT 23 14 4
OMIT 26 22 0
OMIT 22 15 4
OMIT 17 13 5
OMIT 4 4 1
OMIT 21 16 4
OMIT 18 13 5
OMIT 1 1 3
OMIT 17 12 5
OMIT 2 0 3
REM <olex2.extras>
REM <HklSrc "%.\\LuXM2154C.hkl">
REM </olex2.extras>

WGHT    0.061000   32.193897
FVAR       0.11339
ER1   3    0.451504    0.750000    0.352677    10.50000    0.04113    0.03383 =
         0.06195    0.00000   -0.00031    0.00000
ER2   3    0.426818    0.750000    0.091297    10.50000    0.04339    0.03448 =
         0.06592    0.00000   -0.00508    0.00000
ER3   3    0.281815    0.750000    0.074090    10.50000    0.03773    0.03488 =
         0.07766    0.00000    0.00838    0.00000
O1    5    0.481563    0.687882    0.063635    11.00000    0.05627    0.05188 =
         0.06865    0.01174    0.00530    0.01367
O1W   5    0.285602    0.750000   -0.101961    10.50000    0.14112    0.13228 =
         0.10188    0.00000    0.02415    0.00000
AFIX   3
H1WA  2    0.298492    0.718570   -0.131451    10.50000   -1.50000
H1WB  2    0.286382    0.780480   -0.131671    10.50000   -1.50000
AFIX   0
O2    5    0.460826    0.692685    0.219435    11.00000    0.04850    0.03348 =
         0.06272   -0.00303    0.00044    0.00727
O3    5    0.614683    0.317327   -0.063364    11.00000    0.05469    0.06321 =
         0.09873   -0.03295    0.00934   -0.01752
O4    5    0.680962    0.324918   -0.031599    11.00000    0.05260    0.07126 =
         0.14190   -0.05145   -0.00974    0.02154
O5    5    0.749863    0.690725    0.312956    11.00000    0.09028    0.07600 =
         0.08122   -0.00987    0.00727   -0.04633
O6    5    0.726987    0.688135    0.465956    11.00000    0.05984    0.06065 =
         0.08992   -0.01751    0.00640   -0.01845
O7    5    0.528753    0.316261    0.533171    11.00000    0.04866    0.04518 =
         0.07355    0.01066   -0.00163   -0.00412
O8    5    0.594190    0.311220    0.574749    11.00000    0.04658    0.07412 =
         0.12115    0.05342   -0.00322   -0.00151
O9    5    0.392693    0.750000    0.246170    10.50000    0.04033    0.03672 =
         0.06867    0.00000   -0.00974    0.00000
O10   5    0.325337    0.750000    0.209604    10.50000    0.04425    0.04423 =
         0.11725    0.00000   -0.01221    0.00000
C1    1    0.484414    0.672048    0.151136    11.00000    0.04188    0.03138 =
         0.06388   -0.00166   -0.00065    0.00198
C2    1    0.513769    0.628623    0.180762    11.00000    0.04373    0.03154 =
         0.06122   -0.00269    0.00034    0.00023
C3    1    0.538008    0.605282    0.107437    11.00000    0.06592    0.04965 =
         0.06062    0.00356    0.00763    0.01485
AFIX  43
H3    2    0.535306    0.616011    0.041348    11.00000   -1.20000
AFIX   0
C4    1    0.566532    0.565546    0.133279    11.00000    0.05994    0.04828 =
         0.06469   -0.00027    0.01225    0.01986
AFIX  43
H4    2    0.583052    0.550359    0.083894    11.00000   -1.20000
AFIX   0
C5    1    0.570721    0.548473    0.229468    11.00000    0.04255    0.02890 =
         0.06429   -0.00189    0.00604    0.00182
C6    1    0.546962    0.572617    0.303325    11.00000    0.05652    0.03817 =
         0.06269   -0.00018    0.00317    0.00544
AFIX  43
H6    2    0.550014    0.562169    0.369482    11.00000   -1.20000
AFIX   0
C7    1    0.518515    0.612555    0.278199    11.00000    0.04957    0.03514 =
         0.06895   -0.00215    0.00611    0.00786
AFIX  43
H7    2    0.502585    0.628489    0.327879    11.00000   -1.20000
AFIX   0
C8    1    0.605660    0.509399    0.259848    11.00000    0.03775    0.03452 =
         0.06315   -0.00415    0.00166    0.00010
C9    1    0.617483    0.470999    0.173746    11.00000    0.04222    0.03162 =
         0.06899    0.00018    0.00130   -0.00022
C10   1    0.586607    0.445139    0.121044    11.00000    0.03991    0.04571 =
         0.07587   -0.01250    0.00120    0.00446
AFIX  43
H10   2    0.559153    0.455752    0.130102    11.00000   -1.20000
AFIX   0
C11   1    0.595056    0.404207    0.055586    11.00000    0.04047    0.04442 =
         0.08059   -0.01447   -0.00643   -0.00016
AFIX  43
H11   2    0.573480    0.387588    0.021344    11.00000   -1.20000
AFIX   0
C12   1    0.635746    0.387688    0.040594    11.00000    0.04452    0.03307 =
         0.07284   -0.00898   -0.00203    0.00212
C13   1    0.666988    0.413536    0.091649    11.00000    0.03770    0.05157 =
         0.09438   -0.02374   -0.00337    0.00624
AFIX  43
H13   2    0.694445    0.403108    0.081914    11.00000   -1.20000
AFIX   0
C14   1    0.658236    0.454580    0.156890    11.00000    0.04265    0.04643 =
         0.09682   -0.02021   -0.00927    0.00162
AFIX  43
H14   2    0.679881    0.471591    0.190201    11.00000   -1.20000
AFIX   0
C15   1    0.644807    0.339777   -0.023825    11.00000    0.05098    0.03501 =
         0.07999   -0.00915    0.00490   -0.00116
C16   1    0.593842    0.469067    0.341342    11.00000    0.04288    0.02870 =
         0.06633   -0.00222   -0.00097    0.00311
C17   1    0.624182    0.441625    0.391051    11.00000    0.04372    0.05044 =
         0.08662    0.01567   -0.00436   -0.00447
AFIX  43
H17   2    0.651751    0.451992    0.383079    11.00000   -1.20000
AFIX   0
C18   1    0.615122    0.398974    0.452745    11.00000    0.04724    0.05086 =
         0.08775    0.01901   -0.00935    0.00329
AFIX  43
H18   2    0.636530    0.381341    0.485813    11.00000   -1.20000
AFIX   0
C19   1    0.574894    0.382361    0.465745    11.00000    0.04687    0.03652 =
         0.06605    0.00208    0.00096    0.00272
C20   1    0.543442    0.409686    0.417298    11.00000    0.04150    0.04397 =
         0.07937    0.01186   -0.00015   -0.00206
AFIX  43
H20   2    0.515953    0.399123    0.425942    11.00000   -1.20000
AFIX   0
C21   1    0.552617    0.452632    0.356061    11.00000    0.04470    0.03869 =
         0.07614    0.00671    0.00036    0.00250
AFIX  43
H21   2    0.531171    0.470841    0.324240    11.00000   -1.20000
AFIX   0
C22   1    0.565397    0.334352    0.526975    11.00000    0.05305    0.03694 =
         0.05931    0.00166    0.00416    0.00406
C23   1    0.640555    0.547629    0.292664    11.00000    0.04544    0.03275 =
         0.07183   -0.00011   -0.00032   -0.00099
C24   1    0.664342    0.573877    0.222347    11.00000    0.06492    0.04895 =
         0.06373   -0.01110    0.00638   -0.01045
AFIX  43
H24   2    0.661471    0.564754    0.155467    11.00000   -1.20000
AFIX   0
C25   1    0.692068    0.613025    0.248593    11.00000    0.06275    0.04955 =
         0.07571   -0.00912    0.01202   -0.01851
AFIX  43
H25   2    0.707777    0.630054    0.199776    11.00000   -1.20000
AFIX   0
C26   1    0.696745    0.627311    0.348030    11.00000    0.05014    0.04136 =
         0.08410   -0.00450    0.00292   -0.00805
C27   1    0.673341    0.601875    0.419697    11.00000    0.06322    0.05897 =
         0.06814   -0.00657    0.00177   -0.01641
AFIX  43
H27   2    0.676258    0.610803    0.486658    11.00000   -1.20000
AFIX   0
C28   1    0.645169    0.562476    0.390214    11.00000    0.05586    0.05373 =
         0.07049    0.00316    0.00342   -0.02078
AFIX  43
H28   2    0.628987    0.545746    0.438498    11.00000   -1.20000
AFIX   0
C29   1    0.726267    0.671293    0.378477    11.00000    0.04769    0.04862 =
         0.07215   -0.00667   -0.00201   -0.00476
C36   1    0.353697    0.750000    0.267571    10.50000    0.03585    0.05115 =
         0.08443    0.00000   -0.00132    0.00000
AFIX  43
H36   2    0.346813    0.750000    0.334926    10.50000   -1.20000
AFIX   0
SAME 0.01 0.04 O12 > C32
PART -2
O11   5    0.430458    0.743899   -0.080107    10.50000    0.12681    0.07481 =
         0.05466   -0.01303   -0.01020    0.03557
N2    4    0.461828    0.741605   -0.229804    10.50000    0.22812    0.13770 =
         0.09796    0.01240    0.00619    0.04179
C33   1    0.456464    0.729112   -0.137002    10.50000    0.18365    0.11099 =
         0.08457   -0.00527   -0.00318    0.02723
AFIX  43
H33   2    0.475715    0.705103   -0.110986    10.50000   -1.20000
AFIX   0
C34   1    0.426357    0.785031   -0.274836    10.50000    0.28095    0.20456 =
         0.15081    0.02640   -0.00569    0.07389
AFIX   3
H34A  2    0.424077    0.780541   -0.345716    10.50000   -1.50000
H34B  2    0.399837    0.778481   -0.244386    10.50000   -1.50000
H34C  2    0.435117    0.820921   -0.260256    10.50000   -1.50000
AFIX   0
C35   1    0.496737    0.717882   -0.286929    10.50000    0.25083    0.18402 =
         0.12242   -0.04361    0.01533    0.04387
AFIX   3
H35A  2    0.488457    0.713502   -0.355219    10.50000   -1.50000
H35B  2    0.503836    0.683652   -0.259239    10.50000   -1.50000
H35C  2    0.520446    0.741172   -0.283659    10.50000   -1.50000
AFIX   0
PART 0
PART -1
O12   5    0.522953    0.749325    0.335061    10.50000    0.03526    0.06987 =
         0.10368    0.05495    0.00669    0.00066
N1    4    0.592351    0.749767    0.361866    10.50000    0.04339    0.08317 =
         0.16565    0.06218   -0.00724   -0.01541
C30   1    0.553419    0.737255    0.379859    10.50000    0.04369    0.07910 =
         0.14168    0.04202   -0.01340   -0.00275
AFIX  43
H30   2    0.549063    0.715881    0.435669    10.50000   -1.20000
AFIX   0
C31   1    0.602476    0.787989    0.263288    10.50000    0.06930    0.14054 =
         0.20877    0.05944    0.00985   -0.00749
AFIX   3
H31A  2    0.580416    0.784419    0.215528    10.50000   -1.50000
H31B  2    0.628206    0.776869    0.233558    10.50000   -1.50000
H31C  2    0.604626    0.824699    0.283798    10.50000   -1.50000
AFIX   0
C32   1    0.624781    0.729574    0.429836    10.50000    0.07342    0.15741 =
         0.25912    0.06863   -0.04832    0.02566
AFIX   3
H32A  2    0.612301    0.707364    0.479996    10.50000   -1.50000
H32B  2    0.638591    0.759214    0.461116    10.50000   -1.50000
H32C  2    0.644611    0.708984    0.392546    10.50000   -1.50000
AFIX   0
HKLF 4

REM  bairx2168c in Pnma
REM R1 =  0.0502 for    8138 Fo > 4sig(Fo)  and  0.0660 for all   10616 data
REM    466 parameters refined using    116 restraints

END

WGHT      0.0609     32.2484

REM Highest difference peak  1.248,  deepest hole -1.241,  1-sigma level  0.096
Q1    1   0.4189  0.7303  0.1468  11.00000  0.05    1.25
Q2    1   0.2839  0.7306  0.0108  11.00000  0.05    1.22
Q3    1   0.3065  0.7500 -0.1826  10.50000  0.05    1.18
Q4    1   0.2855  0.7298  0.1336  11.00000  0.05    1.09
Q5    1   0.4497  0.7290  0.4128  11.00000  0.05    1.08
Q6    1   0.4754  0.7500 -0.3871  10.50000  0.05    0.97
Q7    1   0.4523  0.7267  0.2954  11.00000  0.05    0.92
Q8    1   0.4287  0.7304  0.0242  11.00000  0.05    0.90
Q9    1   0.4268  0.7500  0.1779  10.50000  0.05    0.88
Q10   1   0.2577  0.7500 -0.1821  10.50000  0.05    0.87
Q11   1   0.2899  0.7777 -0.1669  11.00000  0.05    0.79
Q12   1   0.6600  0.2500 -0.0149  10.50000  0.05    0.76
Q13   1   0.5132  0.7500  0.4194  10.50000  0.05    0.75
Q14   1   0.4256  0.7500 -0.4055  10.50000  0.05    0.71
Q15   1   0.4794  0.7500 -0.2160  10.50000  0.05    0.68
Q16   1   0.6955  0.7500  0.4644  10.50000  0.05    0.67
Q17   1   0.5487  0.2500  0.4704  10.50000  0.05    0.66
Q18   1   0.4054  0.7500 -0.1676  10.50000  0.05    0.62
Q19   1   0.4563  0.7500  0.0155  10.50000  0.05    0.61
Q20   1   0.3080  0.7500  0.3424  10.50000  0.05    0.60
Q21   1   0.6062  0.7500  0.2822  10.50000  0.05    0.59
Q22   1   0.4740  0.7500  0.0992  10.50000  0.05    0.59
Q23   1   0.4373  0.7500 -0.0929  10.50000  0.05    0.59
Q24   1   0.4246  0.7500 -0.2194  10.50000  0.05    0.57
Q25   1   0.6084  0.7500  0.1558  10.50000  0.05    0.55
Q26   1   0.4137  0.7500 -0.3194  10.50000  0.05    0.52
Q27   1   0.3896  0.7500 -0.2441  10.50000  0.05    0.51
Q28   1   0.5805  0.7500  0.4576  10.50000  0.05    0.49
Q29   1   0.4533  0.7500 -0.3281  10.50000  0.05    0.49
Q30   1   0.4693  0.6904 -0.2137  11.00000  0.05    0.49
Q31   1   0.6317  0.2500  0.0100  10.50000  0.05    0.47
Q32   1   0.2836  0.7500  0.2558  10.50000  0.05    0.46
Q33   1   0.3985  0.7500 -0.0454  10.50000  0.05    0.46
Q34   1   0.2665  0.7500 -0.0947  10.50000  0.05    0.45
Q35   1   0.6095  0.7500  0.2486  10.50000  0.05    0.44
Q36   1   0.4551  0.7500 -0.1719  10.50000  0.05    0.43
Q37   1   0.4033  0.7500  0.3551  10.50000  0.05    0.41
Q38   1   0.6009  0.7885  0.3096  11.00000  0.05    0.41
Q39   1   0.3893  0.8046 -0.2627  11.00000  0.05    0.41
Q40   1   0.4497  0.7225  0.0403  11.00000  0.05    0.41
Q41   1   0.3680  0.7500 -0.2332  10.50000  0.05    0.40
;
_shelx_res_checksum              49616
_shelx_hkl_file                  
;
  -3   0   0    0.27    0.49
  -4   0   0   25.25    1.62
  -5   0   0    0.43    0.88
  -6   0   0 3673.75   22.56
  -7   0   0   -0.42    1.00
  -8   0   0 2585.90   15.44
  -9   0   0   -0.21    0.97
 -10   0   0  584.73    8.17
 -11   0   0   -0.19    0.95
 -12   0   0  343.83    6.82
 -13   0   0    0.07    0.98
 -14   0   0  245.44    6.02
 -15   0   0   -1.26    1.94
 -16   0   0  215.20    8.14
 -17   0   0    0.01    1.92
 -18   0   0  288.33   10.22
 -19   0   0   -2.38    2.22
 -20   0   0  192.67    8.95
 -21   0   0   -4.57    3.09
 -22   0   0   16.97    3.17
 -22   0   0   15.94    1.52
 -23   0   0   -4.38    1.98
 -23   0   0   -1.07    1.13
 -24   0   0   -0.03    1.79
 -24   0   0    0.29    0.97
 -25   0   0   -0.97    1.19
 -25   0   0   -2.21    2.07
 -26   0   0   -0.98    2.09
 -26   0   0   -0.80    1.32
 -27   0   0   -9.03    2.97
 -28   0   0   52.46    3.18
 -29   0   0    0.15    1.34
 -30   0   0  170.41    5.77
 -31   0   0    0.13    1.33
 -32   0   0   21.57    2.24
 -33   0   0    0.25    1.30
 -34   0   0  231.26    6.29
 -35   0   0    1.36    1.32
 -36   0   0   -0.65    1.26
 -38   0   0   13.25    1.55
 -39   0   0    1.27    0.87
  -3   1   0    0.56    0.45
  -3  -1   0    0.80    0.56
  -3   1   0    0.18    0.19
   3   1   0   -0.13    0.19
  -4   1   0 1574.67    9.51
  -4  -1   0 1586.03   12.10
   4   1   0 1579.23    5.45
  -5  -1   0    0.80    0.95
  -5   1   0    0.43    0.75
  -6   1   0 2442.25   13.76
  -6  -1   0 2369.35   18.40
  -7   1   0    1.01    1.06
  -7  -1   0    1.10    1.36
  -8   1   0   56.89    2.55
  -8  -1   0   58.64    3.57
  -9  -1   0   -1.12    1.57
  -9   1   0    0.89    1.12
 -10  -1   0    3.62    1.69
 -10   1   0    3.37    1.16
 -11  -1   0   -0.06    0.98
 -11   1   0    0.60    1.07
 -12   1   0  381.15    7.31
 -12  -1   0  383.37    7.21
 -13  -1   0    0.18    0.97
 -13   1   0    0.53    1.01
 -14  -1   0   40.72    2.54
 -15  -1   0   -2.47    2.24
 -15   1   0   -1.67    2.06
 -16   1   0    3.74    1.45
 -16  -1   0    6.18    1.70
 -17   1   0   -0.06    1.83
 -17  -1   0   -1.04    1.81
 -18   1   0   61.07    4.77
 -18  -1   0   60.55    4.77
 -19  -1   0   -2.26    2.27
 -19   1   0   -2.40    2.25
 -20   1   0  117.56    7.06
 -20  -1   0  123.82    7.23
 -22  -1   0  307.79   11.98
 -22   1   0  306.06   11.92
 -22  -1   0  304.27    6.39
 -22   1   0  306.38    6.42
 -23  -1   0    0.54    0.96
 -23   1   0   -0.86    0.99
 -23   1   0   -0.47    1.73
 -23  -1   0   -1.76    1.76
 -24   1   0   76.53    3.47
 -24  -1   0   75.65    6.46
 -24  -1   0   69.77    3.30
 -24   1   0   70.93    6.27
 -25  -1   0    1.91    1.06
 -25   1   0   -1.69    1.99
 -25   1   0   -0.45    1.15
 -25  -1   0   -1.90    2.25
 -26   1   0   45.10    2.92
 -26   1   0   46.27    5.39
 -26  -1   0   40.69    2.81
 -26  -1   0   45.86    5.42
 -27   1   0   -4.46    2.87
 -27  -1   0   -1.74    2.82
 -28  -1   0  176.90    5.59
 -28   1   0  183.33    5.65
 -29   1   0   -1.13    1.46
 -29  -1   0   -1.71    1.55
 -30  -1   0  101.79    4.47
 -30   1   0  104.36    4.48
 -31  -1   0    0.77    1.39
 -31   1   0   -0.23    1.20
 -32   1   0   -1.37    1.38
 -32  -1   0   -0.48    1.32
 -33  -1   0   -0.15    1.30
 -33   1   0    0.09    1.28
 -34   1   0    3.09    1.47
 -34  -1   0    1.84    1.45
 -35   1   0   -0.33    1.18
 -35  -1   0   -0.59    1.26
 -36  -1   0  108.79    4.20
 -36   1   0  106.16    4.09
 -37   1   0   -0.34    1.12
 -38   1   0    4.07    1.09
 -38  -1   0    7.31    1.27
 -39   1   0    1.10    0.87
 -39  -1   0    0.32    0.84
  -1   2   0   -0.05    0.43
  -1   2   0    0.07    0.29
  -2  -2   0  159.23    3.24
   2   2   0  160.06    2.54
  -2   2   0  160.38    2.56
  -3   2   0    0.16    0.32
   3   2   0    0.04    0.31
  -3  -2   0    0.40    0.65
   4   2   0 2816.40   10.58
  -4  -2   0 2821.96   17.00
  -5   2   0    0.87    0.42
  -5  -2   0    0.08    1.01
   5   2   0    0.23    0.37
  -6  -2   0 1029.08   12.43
  -7  -2   0    0.06    1.37
  -8   2   0  461.89    7.40
  -8  -2   0  498.32   10.10
  -9  -2   0    1.43    1.62
 -10  -2   0   24.71    2.78
 -11  -2   0    0.43    1.51
 -12  -2   0  341.37   10.18
 -13  -2   0   -0.31    1.77
 -14  -2   0  284.45    6.75
 -15  -2   0   -2.14    1.94
 -15   2   0   -2.41    1.99
 -16   2   0  126.81    6.42
 -16  -2   0  132.28    6.49
 -17   2   0   -2.05    1.77
 -17  -2   0   -0.12    1.29
 -18  -2   0  114.02    6.58
 -18   2   0  116.52    6.64
 -19  -2   0   -2.55    1.99
 -19   2   0   -2.32    1.91
 -20  -2   0  202.25    9.34
 -20   2   0  198.06    9.31
 -21   2   0   -2.11    2.23
 -22   2   0   39.06    4.50
 -22   2   0   39.55    2.41
 -22  -2   0   37.30    2.33
 -22  -2   0   40.01    4.50
 -23  -2   0   -0.95    2.08
 -23   2   0   -1.05    2.07
 -23   2   0   -0.90    1.09
 -23  -2   0   -2.26    1.31
 -24  -2   0    4.01    1.95
 -24  -2   0    2.93    1.06
 -24   2   0    3.58    1.09
 -24   2   0    3.75    1.95
 -25  -2   0   -1.42    2.35
 -25  -2   0   -1.71    1.27
 -25   2   0   -1.60    1.31
 -25   2   0   -1.93    2.40
 -26   2   0   -1.83    1.33
 -26   2   0   -0.87    1.69
 -26  -2   0   -0.17    1.18
 -26  -2   0   -1.56    1.81
 -27  -2   0   -2.72    2.57
 -27   2   0   -2.78    2.48
 -27   2   0   -2.43    1.76
 -27  -2   0   -2.78    1.67
 -28   2   0  118.08    4.77
 -28  -2   0  117.45    4.76
 -29   2   0   -0.56    1.33
 -29  -2   0   -0.63    1.28
 -30  -2   0  176.15    5.67
 -30   2   0  174.40    5.61
 -31  -2   0    1.16    1.30
 -31   2   0    1.27    1.41
 -32  -2   0    2.94    1.31
 -32   2   0    2.77    1.43
 -33  -2   0   -0.14    1.44
 -33   2   0    0.36    1.27
 -34   2   0  159.28    5.28
 -34  -2   0  159.01    5.35
 -35   2   0    0.10    1.21
 -35  -2   0   -1.39    1.30
 -36   2   0   -1.53    1.20
 -36  -2   0   -2.25    1.26
 -36   2   0   -0.95    1.11
 -37   2   0    0.79    1.02
 -38   2   0    1.52    0.95
 -39   2   0    0.72    0.90
 -39  -2   0    0.60    0.84
   0   3   0    0.56    0.70
  -1   3   0    0.77    0.66
  -1   3   0    0.37    0.45
  -1  -3   0    0.62    0.65
  -2  -3   0 2940.14   16.04
   2   3   0 2985.73   13.43
  -2   3   0 3004.57   13.47
  -2   3   0 2963.76   16.19
  -3  -3   0   -0.03    0.82
  -3   3   0    0.21    0.46
   3   3   0    0.35    0.48
  -4  -3   0  713.22    9.08
  -4   3   0  727.90    6.69
   4   3   0  718.53    6.61
  -5  -3   0    0.54    1.20
   5   3   0    0.39    0.50
  -5   3   0    0.32    0.53
  -6  -3   0 9063.76   37.88
   6   3   0 9221.03   23.31
  -7  -3   0   -1.23    1.63
  -8  -3   0   88.84    4.49
  -9  -3   0    0.80    1.48
 -10  -3   0    4.87    1.90
 -11  -3   0    2.19    1.58
 -12  -3   0 1286.00   19.97
 -13  -3   0    0.21    1.76
 -14  -3   0   51.37    3.87
 -14  -3   0   46.10    4.31
 -14   3   0   51.14    3.79
 -15   3   0   -6.03    1.81
 -15  -3   0   -1.37    2.39
 -15  -3   0   -2.59    1.86
 -16   3   0   15.28    2.45
 -16  -3   0   17.97    2.62
 -17  -3   0   -0.96    1.85
 -17   3   0   -0.54    1.68
 -18  -3   0    3.67    1.62
 -18   3   0    1.66    1.52
 -19  -3   0   -0.71    1.87
 -19   3   0   -1.30    2.14
 -20  -3   0  191.02    8.97
 -20   3   0  187.12    8.84
 -21   3   0   -1.72    2.10
 -21  -3   0   -2.55    2.38
 -22   3   0   92.34    6.57
 -22  -3   0   90.30    6.54
 -22  -3   0   92.53    3.59
 -22   3   0   93.94    3.64
 -23   3   0   -2.24    2.09
 -23   3   0   -0.66    1.08
 -23  -3   0   -1.97    2.24
 -23  -3   0   -0.90    1.09
 -24   3   0   53.26    2.93
 -24  -3   0   53.99    3.00
 -24   3   0   47.41    5.28
 -24  -3   0   45.44    5.10
 -25  -3   0   -0.65    1.14
 -25  -3   0    0.13    1.96
 -25   3   0   -0.72    2.06
 -25   3   0   -0.51    1.23
 -26  -3   0  123.79    8.68
 -26   3   0  123.15    4.63
 -26  -3   0  124.24    4.64
 -26   3   0  126.29    8.72
 -27  -3   0   -2.30    2.15
 -27   3   0   -4.04    2.30
 -27  -3   0   -2.92    1.55
 -28   3   0  183.86    5.68
 -28  -3   0  174.18    5.59
 -29   3   0   -1.21    1.36
 -29  -3   0   -1.10    1.45
 -30  -3   0  140.87    5.31
 -30   3   0  144.84    5.31
 -31  -3   0    0.15    1.35
 -31   3   0    0.36    1.29
 -32   3   0   13.65    1.93
 -32  -3   0   15.67    2.09
 -33   3   0   -0.62    1.20
 -33  -3   0   -0.53    1.27
 -34   3   0   -0.55    1.38
 -34  -3   0   -0.20    1.34
 -35   3   0   -0.89    1.25
 -35   3   0    0.75    1.12
 -35  -3   0    0.21    1.16
 -36   3   0  100.29    3.88
 -37   3   0    0.51    1.01
 -38   3   0    8.04    1.27
 -39  -3   0    0.62    0.81
 -39   3   0   -0.74    0.86
   0   4   0 7550.21   28.61
  -1  -4   0   -0.09    0.87
  -1   4   0    0.02    0.86
  -2  -4   0  144.17    4.15
  -2   4   0  153.01    3.62
  -2   4   0  156.23    4.34
   2   4   0  149.74    3.58
  -2  -4   0  156.73    2.17
   3   4   0    0.03    0.63
  -3  -4   0   -0.17    1.00
  -3   4   0   -0.01    0.66
  -3   4   0    0.95    1.04
  -4  -4   0   26.61    2.16
  -4   4   0   25.15    2.09
  -4   4   0   23.64    1.55
   4   4   0   27.69    1.64
   5   4   0    0.08    0.68
  -5  -4   0   -0.32    1.35
  -5   4   0    0.57    0.65
   6   4   0 4169.08   18.29
  -6   4   0 4152.99   18.41
  -7  -4   0    0.93    1.45
  -8  -4   0  932.49   14.29
  -9  -4   0    0.39    1.39
 -10  -4   0  373.93    9.99
 -11  -4   0   -0.42    1.54
 -12  -4   0  291.79    9.84
 -13  -4   0    0.08    1.48
 -13   4   0   -0.69    1.63
 -13  -4   0   -0.82    1.87
 -14  -4   0  445.28   10.73
 -14   4   0  457.79   10.88
 -14  -4   0  469.06   13.40
 -15  -4   0   -1.66    1.77
 -15   4   0   -1.63    1.81
 -15  -4   0   -1.29    2.52
 -16   4   0  127.81    6.34
 -16  -4   0  138.92    8.05
 -16  -4   0  131.24    6.49
 -17  -4   0   -0.39    1.36
 -17   4   0    1.21    1.52
 -18   4   0  566.54   14.26
 -18  -4   0  566.67   14.34
 -19   4   0   -1.58    1.83
 -19  -4   0   -0.70    1.60
 -20  -4   0   20.69    3.04
 -20   4   0   20.64    3.09
 -21  -4   0   -3.94    2.81
 -21   4   0   -2.11    2.50
 -22   4   0   16.03    3.00
 -22   4   0   15.35    1.67
 -22  -4   0   16.09    2.98
 -22  -4   0   15.32    1.62
 -23  -4   0   -1.32    1.59
 -23  -4   0   -3.06    1.33
 -23   4   0   -0.28    1.52
 -23   4   0   -0.84    1.18
 -24  -4   0   50.21    2.96
 -24   4   0   49.54    5.30
 -24   4   0   48.20    2.87
 -24  -4   0   47.37    5.31
 -25  -4   0   -0.56    1.15
 -25   4   0   -0.03    1.20
 -25  -4   0    0.67    1.58
 -25   4   0   -0.37    1.65
 -26   4   0    0.08    1.86
 -26  -4   0   -0.15    1.84
 -26  -4   0   -1.38    1.17
 -26   4   0   -0.38    1.12
 -27   4   0   -0.98    2.23
 -28  -4   0  109.62    4.65
 -28   4   0  114.05    4.62
 -29   4   0    0.56    1.36
 -29  -4   0    0.76    1.32
 -30   4   0  151.33    5.37
 -30  -4   0  161.94    5.54
 -31  -4   0   -0.55    1.37
 -31   4   0   -0.49    1.36
 -32  -4   0   -2.05    1.56
 -32   4   0   -2.74    1.53
 -33  -4   0   -2.22    1.46
 -33   4   0   -1.39    1.23
 -34  -4   0  105.32    4.20
 -34   4   0  100.19    4.05
 -34   4   0  104.24    4.22
 -35  -4   0   -0.88    1.20
 -35   4   0   -0.10    1.19
 -35   4   0   -0.22    1.15
 -36   4   0   -1.41    1.17
 -37   4   0    1.53    1.11
 -38   4   0    9.97    1.31
 -39   4   0    0.39    0.79
 -39  -4   0   -0.99    0.83
   0   5   0    0.32    1.16
  -1   5   0    0.30    1.15
  -1  -5   0    0.21    1.09
  -2  -5   0 1622.82    6.50
  -2   5   0 1652.06    6.59
  -2   5   0 1566.78   15.12
  -2  -5   0 1571.03   14.98
  -3   5   0    0.23    0.46
  -3   5   0    0.30    1.27
  -3  -5   0   -0.48    1.26
   3   5   0    0.22    0.84
  -3   5   0    0.16    0.82
  -3  -5   0    0.35    0.46
  -4   5   0   57.82    2.57
   4   5   0   57.47    2.57
  -4   5   0   62.12    3.30
  -4  -5   0   61.14    3.33
  -5  -5   0    0.63    1.36
  -5   5   0    0.03    1.40
  -5   5   0   -0.24    0.80
   5   5   0   -0.56    0.79
  -6  -5   0 2766.16   22.87
  -6   5   0 2781.97   16.95
  -6   5   0 2783.50   21.66
   6   5   0 2785.13   16.75
   7   5   0    0.11    0.72
  -7   5   0   -0.20    1.29
  -7  -5   0    2.93    1.44
  -8  -5   0 1503.80   18.74
  -9  -5   0   -1.75    1.90
 -10  -5   0    3.16    1.84
 -11   5   0    0.46    1.06
 -11  -5   0    0.53    1.02
 -11  -5   0   -0.02    1.68
 -12   5   0  671.31   12.02
 -12  -5   0  656.57   14.95
 -12  -5   0  662.40   11.94
 -13   5   0   -0.82    1.49
 -13  -5   0    0.81    1.83
 -13  -5   0   -1.47    1.57
 -13   5   0   -0.94    1.40
 -14  -5   0   26.35    3.60
 -14  -5   0   24.38    2.75
 -14   5   0   25.72    2.68
 -14   5   0   26.01    2.78
 -15   5   0   -1.15    1.91
 -15  -5   0   -1.21    2.57
 -15  -5   0   -1.07    1.86
 -15   5   0   -0.48    1.38
 -16  -5   0  100.20    7.01
 -16  -5   0  109.55    5.92
 -16   5   0  103.54    5.77
 -17  -5   0   -1.65    2.52
 -17  -5   0    0.74    1.42
 -17   5   0   -1.09    1.41
 -18  -5   0   75.77    5.35
 -18   5   0   76.59    5.44
 -19  -5   0   -2.20    1.74
 -19   5   0   -0.14    1.57
 -20   5   0  141.04    7.63
 -20  -5   0  140.60    7.67
 -21   5   0   -6.03    2.14
 -21  -5   0   -2.60    1.97
 -22  -5   0  253.48   10.97
 -22  -5   0  241.20    5.82
 -22   5   0  236.57    5.82
 -22   5   0  252.01   10.91
 -23   5   0   -1.85    2.30
 -23   5   0   -0.45    1.05
 -23  -5   0    0.68    0.97
 -23  -5   0   -0.44    1.71
 -24  -5   0  101.77    4.05
 -24  -5   0   96.64    7.33
 -24   5   0  101.92    4.02
 -24   5   0  104.37    7.59
 -25   5   0    0.15    1.61
 -25  -5   0   -2.79    2.33
 -25   5   0   -1.58    1.34
 -25  -5   0   -1.01    1.24
 -26  -5   0    9.04    1.58
 -26  -5   0    6.04    2.33
 -26   5   0   11.33    3.03
 -26   5   0    7.68    1.48
 -27   5   0   -2.34    1.44
 -27  -5   0   -3.74    1.61
 -28   5   0  293.18    7.05
 -28  -5   0  285.53    7.20
 -29   5   0   -1.52    1.60
 -29  -5   0   -1.80    1.50
 -30  -5   0    3.24    1.43
 -30   5   0    3.73    1.38
 -31   5   0   -1.32    1.39
 -31  -5   0   -0.12    1.29
 -32  -5   0    3.85    1.30
 -32   5   0    2.62    1.24
 -33   5   0    1.41    1.46
 -33  -5   0   -0.12    1.20
 -33   5   0    0.41    1.12
 -34  -5   0    0.07    1.23
 -34   5   0    2.28    1.37
 -34   5   0    0.04    1.19
 -35   5   0    0.13    1.02
 -35   5   0    2.32    1.24
 -35  -5   0    1.24    1.02
 -36   5   0  103.06    3.87
 -37   5   0    0.27    0.99
 -38   5   0    6.75    1.14
   0   6   0 8011.57   36.48
  -1   6   0    0.75    1.42
  -1  -6   0    0.06    1.33
  -2  -6   0  298.26    7.22
  -2   6   0  313.51    7.47
   3   6   0    0.12    0.90
  -3   6   0    0.28    0.82
  -3   6   0   -0.75    1.49
  -3  -6   0   -0.73    1.32
  -3   6   0    0.07    0.39
  -3  -6   0    0.12    0.39
  -4  -6   0   28.37    2.52
  -4   6   0   26.37    2.00
   4   6   0   26.10    1.97
  -4   6   0   27.40    1.39
  -4  -6   0   28.60    1.42
  -4   6   0   26.29    2.54
  -5   6   0    0.75    0.61
   5   6   0    0.09    0.83
  -5   6   0   -0.23    0.83
  -5   6   0    0.30    1.35
  -5  -6   0    0.19    0.60
  -5  -6   0   -0.10    1.29
   6   6   0  622.57    8.72
  -6   6   0  646.56   11.34
  -6   6   0  642.65    7.92
  -6   6   0  640.20    8.96
  -6  -6   0  643.22    7.98
  -6  -6   0  639.40   11.72
  -7   6   0   -0.62    0.87
  -7  -6   0   -0.67    1.56
   7   6   0   -0.45    0.89
  -7  -6   0    0.20    0.83
  -7   6   0    1.05    1.36
  -8   6   0 3056.36   20.27
  -8  -6   0 3077.42   27.81
  -8   6   0 3010.90   25.30
  -8  -6   0 3065.39   20.32
  -9  -6   0    0.20    1.00
  -9   6   0    1.26    1.02
  -9  -6   0   -0.22    1.74
  -9   6   0    0.01    1.30
 -10   6   0  551.45   11.42
 -10   6   0  557.51    9.88
 -10  -6   0  554.31   12.80
 -10  -6   0  554.41    9.88
 -11  -6   0   -0.59    1.74
 -11  -6   0    0.45    1.05
 -11   6   0   -0.48    1.35
 -11   6   0   -0.22    1.08
 -12   6   0  234.95    7.24
 -12   6   0  222.82    7.46
 -12  -6   0  227.50    9.10
 -12  -6   0  236.90    7.22
 -13   6   0    0.29    1.32
 -13  -6   0   -0.91    1.47
 -13  -6   0    1.33    2.06
 -13   6   0   -0.82    1.58
 -14  -6   0  918.60   15.50
 -14   6   0  901.26   15.40
 -14  -6   0  928.09   19.67
 -14   6   0  897.96   15.30
 -15  -6   0   -0.82    2.47
 -15   6   0   -1.14    1.63
 -15  -6   0   -0.96    1.48
 -15   6   0    1.03    1.24
 -16  -6   0   57.05    5.72
 -16   6   0   61.54    4.55
 -16  -6   0   57.68    4.42
 -16   6   0   57.79    4.15
 -17   6   0   -0.23    1.40
 -17  -6   0   -1.15    2.14
 -17  -6   0   -1.04    1.53
 -18   6   0  373.24   11.50
 -18  -6   0  378.90   11.68
 -18  -6   0  373.79   14.44
 -19  -6   0   -0.33    1.65
 -19   6   0   -0.18    1.60
 -20   6   0   21.23    3.17
 -20  -6   0   17.55    2.96
 -21   6   0   -1.95    2.37
 -21  -6   0   -2.56    1.36
 -22   6   0   46.18    4.76
 -22  -6   0   44.82    2.57
 -22  -6   0   45.18    4.80
 -22   6   0   46.00    2.64
 -23   6   0   -1.26    1.98
 -23  -6   0   -1.63    1.81
 -23   6   0   -0.68    1.09
 -23  -6   0   -0.06    1.20
 -24  -6   0  205.36    5.63
 -24   6   0  210.30   10.63
 -24  -6   0  203.54   10.58
 -24   6   0  207.10    5.59
 -25  -6   0   -0.31    1.88
 -25  -6   0   -1.01    1.20
 -25   6   0    0.59    1.60
 -25   6   0   -0.07    1.00
 -26  -6   0   -0.54    1.27
 -26  -6   0   -0.96    1.97
 -26   6   0   -0.27    2.03
 -26   6   0    1.65    1.17
 -27  -6   0   -4.27    1.62
 -27   6   0   -2.48    1.69
 -28   6   0   43.31    2.82
 -28  -6   0   38.19    2.78
 -29  -6   0   -3.20    1.64
 -29   6   0   -1.13    1.40
 -30   6   0   97.50    4.12
 -30  -6   0   94.92    4.19
 -31   6   0   -0.99    1.32
 -31  -6   0    0.16    1.29
 -31   6   0   -0.59    1.47
 -32   6   0   16.57    2.11
 -32  -6   0   15.85    1.93
 -32   6   0   18.11    1.96
 -33   6   0    0.28    1.07
 -33   6   0   -0.33    1.46
 -33  -6   0    1.52    1.25
 -34   6   0  169.92    5.32
 -34  -6   0  163.19    5.04
 -34   6   0  166.72    4.98
 -35   6   0   -0.42    1.20
 -36   6   0   -0.57    1.07
 -37   6   0    0.45    0.93
 -38   6   0    0.02    0.87
   0   7   0    1.19    1.46
   0  -7   0    1.23    1.35
  -1   7   0   -0.23    1.39
  -1  -7   0   -0.32    1.49
  -2   7   0  755.33   12.53
  -2  -7   0  732.38   12.13
  -3   7   0    0.93    1.45
   3   7   0    0.14    0.91
  -3  -7   0    0.38    0.33
  -3   7   0    0.07    0.33
  -3  -7   0   -0.71    1.45
  -3   7   0    0.12    0.86
  -4   7   0   98.56    2.39
   4   7   0   97.89    3.94
  -4   7   0  102.80    4.85
  -4  -7   0   95.64    4.64
  -4   7   0  101.55    3.94
  -4  -7   0   99.18    2.38
  -5   7   0    0.11    1.36
   5   7   0   -0.22    0.94
  -5   7   0    0.47    0.61
  -5  -7   0    0.36    0.53
  -5   7   0    0.32    0.98
  -5  -7   0    0.08    1.43
  -6  -7   0  641.25   12.47
  -6  -7   0  669.65    7.98
  -6   7   0  668.21    7.94
  -6   7   0  666.00   12.34
   6   7   0  652.56    9.72
  -6   7   0  650.86    9.94
  -7  -7   0    0.60    1.42
  -7   7   0    0.18    1.42
  -7   7   0    1.45    0.76
  -7  -7   0    0.09    0.70
  -8  -7   0 1372.39   19.44
  -8   7   0 1411.72   18.47
  -8  -7   0 1418.30   13.79
  -8   7   0 1407.81   13.71
  -9   7   0   -0.21    1.42
  -9  -7   0   -0.41    1.98
  -9   7   0   -0.95    1.06
  -9  -7   0   -0.79    1.05
 -10   7   0   84.28    5.01
 -10  -7   0   91.83    4.07
 -10  -7   0   93.71    5.66
 -10   7   0   86.54    3.95
 -11   7   0    0.99    1.30
 -11  -7   0    0.36    1.87
 -11   7   0    1.87    1.73
 -11  -7   0    0.98    1.18
 -12  -7   0 4425.24   40.51
 -12  -7   0 4509.24   31.28
 -12   7   0 4491.89   31.14
 -12   7   0 4446.71   34.58
 -13  -7   0   -1.78    2.32
 -13   7   0    0.95    1.47
 -13  -7   0    1.21    1.26
 -13   7   0    0.67    1.29
 -14  -7   0  186.05    9.13
 -14   7   0  190.30    7.12
 -14  -7   0  185.64    7.04
 -14   7   0  179.94    7.40
 -15   7   0   -1.17    1.72
 -15   7   0   -1.40    1.69
 -15  -7   0   -2.73    1.86
 -15  -7   0    1.27    2.11
 -16  -7   0   15.24    3.23
 -16   7   0   13.61    2.31
 -16  -7   0   12.06    2.18
 -16   7   0   14.50    2.29
 -17   7   0    0.47    1.28
 -17  -7   0   -1.53    1.40
 -17  -7   0   -2.15    2.15
 -18  -7   0   18.03    2.71
 -18   7   0   17.06    2.63
 -18  -7   0   17.80    3.60
 -19  -7   0   -0.58    1.64
 -19   7   0   -0.82    1.79
 -19  -7   0   -2.18    2.51
 -20  -7   0   98.69    6.55
 -20   7   0  107.14    6.74
 -21  -7   0   -3.75    1.33
 -21  -7   0   -3.16    2.12
 -21   7   0   -0.36    1.26
 -21   7   0   -1.92    2.15
 -22  -7   0  232.03   10.62
 -22  -7   0  224.47    5.61
 -22   7   0  229.92    5.67
 -22   7   0  240.31   10.75
 -23  -7   0   -1.56    2.05
 -23   7   0    0.02    0.99
 -23   7   0   -0.22    1.63
 -23  -7   0   -2.23    1.19
 -24   7   0   80.33    6.66
 -24  -7   0   73.60    6.42
 -24  -7   0   77.43    3.55
 -24   7   0   82.54    3.62
 -25  -7   0    0.11    1.12
 -25   7   0   -1.13    2.10
 -25  -7   0   -1.39    2.01
 -25   7   0    0.68    1.12
 -26  -7   0   93.15    7.62
 -26   7   0   95.31    7.65
 -26  -7   0   98.90    4.07
 -26   7   0  104.99    4.15
 -27  -7   0   -5.66    2.10
 -28   7   0  147.73    5.03
 -28  -7   0  150.28    5.12
 -29  -7   0    1.09    1.27
 -29   7   0    0.55    1.52
 -29   7   0    0.17    1.28
 -30  -7   0  143.11    4.99
 -30   7   0  132.90    4.87
 -30   7   0  147.59    5.37
 -31   7   0   -1.35    1.37
 -31   7   0    1.63    1.23
 -31  -7   0   -1.35    1.32
 -32   7   0   51.29    3.04
 -32  -7   0   51.46    3.09
 -32   7   0   54.31    3.36
 -33   7   0    0.15    0.93
 -33   7   0    0.34    1.34
 -33  -7   0    2.17    1.16
 -34   7   0   10.49    1.78
 -35   7   0    3.95    1.36
 -36   7   0  122.84    4.05
 -37   7   0   -1.04    0.95
 -38   7   0    4.73    0.94
   0  -8   0 1250.50   16.67
  -1   8   0   -0.13    1.43
  -1  -8   0    0.43    1.49
  -1   8   0   -0.40    0.88
   1   8   0    0.19    0.94
  -2   8   0   53.73    3.09
  -2  -8   0   53.10    3.66
  -2   8   0   50.26    3.66
   2   8   0   50.80    3.04
   3   8   0   -0.69    0.98
  -3   8   0    0.82    1.47
  -3  -8   0   -0.02    1.50
  -3   8   0   -0.25    1.08
  -4   8   0  263.97    6.75
   4   8   0  262.22    6.67
  -4  -8   0  259.89    7.98
  -4   8   0  267.20    8.14
  -4   8   0  269.18    3.69
  -4  -8   0  255.77    3.59
  -5   8   0   -0.01    0.44
  -5  -8   0    0.11    0.46
  -5  -8   0    0.64    1.39
   5   8   0   -0.82    0.96
  -5   8   0    0.15    0.91
  -5   8   0    0.59    1.43
  -6  -8   0  586.03    7.23
  -6   8   0  584.86    7.21
  -6  -8   0  584.46   12.56
  -6   8   0  588.05   12.42
   6   8   0  584.40    9.96
  -7   8   0   -0.57    1.72
  -7  -8   0    0.39    0.67
  -7   8   0    0.03    0.65
  -7  -8   0   -0.26    1.60
  -8  -8   0 1524.39   21.58
  -8  -8   0 1530.59   14.04
  -8   8   0 1539.94   20.68
  -8   8   0 1532.24   14.06
  -9   8   0    0.23    0.83
  -9  -8   0   -0.01    0.81
  -9  -8   0   -0.26    1.53
  -9   8   0    0.18    1.49
 -10  -8   0   84.35    5.72
 -10   8   0   81.31    3.79
 -10   8   0   80.89    4.97
 -10  -8   0   81.35    3.81
 -11   8   0    0.26    1.00
 -11  -8   0   -0.49    2.08
 -11   8   0   -0.36    1.78
 -11  -8   0   -0.11    1.12
 -12   8   0  273.31    9.25
 -12  -8   0  297.04   10.94
 -12  -8   0  274.22    7.66
 -12   8   0  265.89    7.54
 -13   8   0   -1.80    1.60
 -13   8   0   -1.41    1.49
 -13  -8   0   -0.19    2.08
 -13  -8   0   -2.18    1.39
 -14   8   0  791.48   14.22
 -14  -8   0  841.23   19.55
 -14   8   0  822.03   16.12
 -14  -8   0  783.25   14.25
 -15   8   0    0.44    1.34
 -15  -8   0    1.62    2.12
 -15  -8   0   -0.39    1.40
 -15   8   0   -0.50    1.21
 -16   8   0    0.10    1.13
 -16   8   0    0.19    1.51
 -16  -8   0   -0.46    2.22
 -16  -8   0   -0.21    1.37
 -17  -8   0   -0.19    1.60
 -17   8   0   -0.81    1.59
 -17  -8   0   -2.94    2.38
 -18  -8   0  197.20    8.49
 -18  -8   0  206.60   11.22
 -18   8   0  203.32    8.62
 -19  -8   0   -1.43    2.51
 -19   8   0   -0.90    1.65
 -19  -8   0   -1.48    1.74
 -20  -8   0   29.49    3.63
 -20   8   0   30.17    3.67
 -21   8   0   -2.10    2.00
 -21  -8   0   -1.86    1.19
 -21   8   0   -1.39    1.28
 -21  -8   0   -4.24    2.37
 -22  -8   0    2.14    0.94
 -22   8   0    1.23    0.95
 -22  -8   0    1.73    1.54
 -22   8   0    2.36    1.62
 -23   8   0   -1.40    2.01
 -23   8   0   -1.06    1.24
 -23  -8   0   -0.51    1.91
 -23  -8   0   -2.33    1.23
 -24   8   0   18.82    1.80
 -24   8   0   18.84    3.60
 -24  -8   0   20.50    1.98
 -24  -8   0   18.29    3.25
 -25   8   0   -1.78    1.31
 -25   8   0   -2.25    3.01
 -25  -8   0   -8.28    3.37
 -25  -8   0   -2.38    1.26
 -26   8   0    2.94    1.49
 -26  -8   0   -0.22    1.21
 -26   8   0    0.45    1.08
 -27   8   0    1.79    1.63
 -27   8   0   -2.38    1.68
 -27  -8   0   -4.33    1.82
 -28   8   0   90.10    4.00
 -28  -8   0   93.70    4.07
 -29  -8   0   -0.64    1.14
 -29   8   0   -0.31    1.15
 -29   8   0    1.19    1.40
 -30   8   0   86.48    3.86
 -30  -8   0   87.47    3.89
 -30   8   0   88.74    4.28
 -31  -8   0    0.57    1.15
 -31   8   0   -0.93    1.38
 -31   8   0   -1.40    1.29
 -32  -8   0   31.31    2.45
 -32   8   0   28.88    2.50
 -32   8   0   31.37    2.39
 -33   8   0    1.33    1.40
 -33  -8   0   -0.71    1.04
 -34   8   0  189.54    5.40
 -35   8   0    2.57    1.25
 -36   8   0    0.51    0.96
 -37   8   0   -0.81    0.84
   0  -9   0   -0.13    1.52
   0   9   0    3.30    1.22
   1   9   0    0.73    1.04
  -1   9   0   -0.50    1.09
  -1  -9   0    1.89    1.45
  -2   9   0  980.93   13.82
  -2   9   0  972.31   16.29
  -2  -9   0  955.72   15.84
   2   9   0  969.72   13.67
   3   9   0    0.36    1.06
  -3   9   0    0.76    1.05
  -3  -9   0   -1.17    1.73
  -3   9   0    0.47    1.63
  -4   9   0  111.55    5.71
  -4  -9   0  106.45    5.54
  -4   9   0  109.35    4.73
   4   9   0  102.45    4.61
  -5  -9   0   -0.47    1.56
  -5   9   0   -0.15    0.42
  -5   9   0   -0.41    1.01
   5   9   0    0.86    1.07
  -5   9   0   -0.63    1.77
  -6   9   0 1361.72   10.65
  -6  -9   0 1322.01   10.47
  -6  -9   0 1334.06   19.82
  -6   9   0 1343.03   19.90
  -7  -9   0    0.04    1.60
  -7   9   0   -0.33    0.61
  -7  -9   0   -0.32    0.58
  -7   9   0   -0.31    1.66
  -8   9   0  743.22   15.02
  -8  -9   0  736.45    9.61
  -8  -9   0  751.58   15.73
  -8   9   0  742.73    9.57
  -9   9   0    0.36    0.75
  -9   9   0    0.36    1.78
  -9  -9   0   -0.13    0.76
  -9  -9   0    1.21    1.91
 -10  -9   0  138.89    4.86
 -10   9   0  140.73    4.88
 -10  -9   0  135.71    7.30
 -10   9   0  138.58    6.84
 -11   9   0    1.27    1.05
 -11   9   0   -0.77    1.90
 -11  -9   0   -0.10    2.10
 -11  -9   0    0.71    1.00
 -12  -9   0 3032.94   35.67
 -12  -9   0 2961.09   24.96
 -12   9   0 3046.35   32.00
 -12   9   0 2996.00   24.92
 -13   9   0    1.26    1.17
 -13  -9   0    2.48    2.00
 -13   9   0   -0.48    1.50
 -13  -9   0    1.83    1.17
 -14   9   0   67.37    4.15
 -14   9   0   73.34    5.21
 -14  -9   0   69.39    4.30
 -15  -9   0   -2.12    1.79
 -15   9   0    0.81    1.49
 -15   9   0   -0.81    1.42
 -15  -9   0   -0.66    2.37
 -16  -9   0   33.21    3.39
 -16  -9   0   33.78    4.69
 -16   9   0   29.36    3.58
 -16   9   0   32.04    3.31
 -17  -9   0   -1.53    1.48
 -17   9   0   -1.22    1.27
 -17  -9   0   -0.73    2.44
 -18   9   0    8.90    2.03
 -18  -9   0    8.33    2.06
 -18  -9   0   10.06    3.04
 -19  -9   0   -1.42    2.22
 -19  -9   0   -2.62    1.57
 -19   9   0   -1.12    1.54
 -20   9   0  129.89    7.39
 -20  -9   0  121.31    7.21
 -20   9   0  118.44    4.31
 -20  -9   0  128.69    9.65
 -21   9   0   -1.70    1.26
 -21   9   0   -2.60    2.09
 -21  -9   0   -1.61    1.99
 -21   9   0   -0.85    1.23
 -21  -9   0   -2.14    1.18
 -22  -9   0  131.98    8.05
 -22  -9   0  131.65    4.31
 -22   9   0  136.12    4.83
 -22   9   0  134.20    8.02
 -22   9   0  135.05    4.33
 -23  -9   0   -4.05    2.22
 -23   9   0   -1.21    1.56
 -23   9   0   -1.99    1.32
 -23  -9   0   -2.07    1.24
 -23   9   0   -2.09    1.97
 -24   9   0   69.92    3.69
 -24  -9   0   57.59    5.70
 -24  -9   0   61.42    3.18
 -24   9   0   65.00    5.94
 -24   9   0   72.75    3.32
 -25   9   0    0.21    2.06
 -25   9   0   -1.42    1.34
 -25  -9   0   -3.17    1.35
 -25   9   0   -1.98    1.47
 -26   9   0   34.92    2.48
 -26   9   0   35.22    2.84
 -26  -9   0   33.39    2.45
 -27   9   0    1.48    1.38
 -27   9   0   -2.48    1.46
 -27  -9   0   -2.82    1.57
 -28  -9   0  175.03    5.38
 -28   9   0  192.39    6.16
 -28   9   0  180.11    5.38
 -29  -9   0   -2.18    1.40
 -29   9   0   -0.54    1.24
 -29   9   0   -0.46    1.49
 -30   9   0   35.62    2.57
 -30  -9   0   33.09    2.52
 -30   9   0   35.58    2.84
 -31  -9   0   -0.63    1.18
 -31   9   0   -0.53    1.39
 -31   9   0   -0.58    1.06
 -32  -9   0    3.04    1.09
 -32   9   0    4.87    1.50
 -33   9   0   -1.13    1.25
 -34   9   0    0.59    1.14
 -35   9   0    1.21    1.13
 -36   9   0   96.77    3.36
 -37   9   0   -1.67    0.95
   0  10   0 2868.88   25.13
   0 -10   0 2814.12   28.28
   1 -10   0   -0.97    1.73
   1  10   0    2.02    1.35
  -1  10   0    1.10    1.23
  -1 -10   0    1.04    1.60
  -2 -10   0   82.83    5.14
  -2  10   0   81.69    4.39
   2  10   0   85.88    4.45
  -3  10   0   -1.09    1.19
  -3 -10   0   -0.92    1.73
  -3  10   0    0.39    1.63
   3  10   0   -0.03    1.18
  -4 -10   0    7.81    2.06
   4  10   0    7.01    1.58
  -4  10   0    6.94    2.25
  -5 -10   0   -1.34    1.96
  -5  10   0   -0.55    1.84
  -6  10   0  881.99   17.01
  -6 -10   0  873.10   17.02
  -7 -10   0   -0.32    1.96
  -7  10   0    0.38    1.78
  -7  10   0    0.11    0.58
  -7 -10   0   -0.01    0.57
  -8  10   0 1545.61   22.93
  -8 -10   0 1545.78   23.61
  -8  10   0 1548.79   13.52
  -9  10   0    0.69    1.82
  -9 -10   0    0.21    1.88
  -9  10   0   -0.11    0.69
  -9 -10   0    0.50    0.88
 -10 -10   0  405.52   12.83
 -10 -10   0  390.66    7.98
 -10  10   0  400.55   12.12
 -10  10   0  402.43    8.05
 -11 -10   0   -0.18    0.84
 -11  10   0    0.27    0.83
 -11 -10   0   -0.64    1.87
 -11  10   0    0.77    1.76
 -12 -10   0  115.72    4.98
 -12  10   0  118.91    4.98
 -12  10   0  118.26    6.81
 -12 -10   0  120.05    7.60
 -13  10   0    0.10    1.29
 -13 -10   0    0.09    1.14
 -13  10   0   -1.00    1.90
 -13 -10   0    3.19    2.57
 -14  10   0 1957.63   22.23
 -14  10   0 1972.58   27.59
 -14 -10   0 1902.01   22.24
 -14 -10   0 1973.61   31.72
 -15 -10   0   -1.48    1.15
 -15 -10   0   -0.78    2.02
 -15  10   0   -0.36    1.21
 -15  10   0   -0.34    1.55
 -16  10   0    0.94    1.62
 -16  10   0    0.09    1.23
 -16 -10   0   -0.74    1.16
 -16 -10   0    2.92    2.62
 -17 -10   0    1.74    2.10
 -17  10   0   -0.57    1.22
 -17 -10   0   -1.55    1.39
 -18 -10   0  216.61    8.94
 -18 -10   0  245.94   12.63
 -18  10   0  232.97    9.10
 -19  10   0    0.10    1.06
 -19  10   0   -0.40    1.38
 -19 -10   0   -2.54    1.55
 -20  10   0   33.59    2.47
 -20 -10   0   29.01    4.92
 -20  10   0   30.92    3.75
 -20 -10   0   31.33    3.78
 -21  10   0   -0.68    1.26
 -21  10   0   -3.28    2.40
 -22  10   0    7.73    1.56
 -23  10   0   -1.16    1.10
 -23  10   0   -0.91    1.39
 -24 -10   0    5.41    1.30
 -24  10   0    3.82    1.46
 -24  10   0    3.84    1.10
 -25  10   0   -0.30    1.44
 -25 -10   0   -0.73    1.00
 -25  10   0   -1.15    1.16
 -26 -10   0    0.84    1.06
 -26  10   0    1.17    1.42
 -26  10   0   -0.30    1.15
 -27  10   0    0.52    1.38
 -27  10   0   -2.10    1.57
 -28  10   0   49.72    3.33
 -28  10   0   46.33    2.76
 -28 -10   0   41.84    2.69
 -29 -10   0    0.58    1.08
 -29  10   0    0.65    0.97
 -29  10   0   -0.61    1.34
 -30  10   0  157.67    5.47
 -30  10   0  149.47    4.69
 -30 -10   0  141.90    4.62
 -31  10   0   -0.71    1.33
 -32  10   0    2.69    1.31
 -33  10   0   -2.93    1.45
 -34  10   0   82.94    3.45
 -35  10   0    1.36    1.04
 -36  10   0   -1.77    0.96
   0 -11   0   -1.17    1.90
   1 -11   0   -0.54    1.73
  -1 -11   0    0.64    1.76
  -2 -11   0  949.78   17.69
   2 -11   0  956.72   17.69
  -3 -11   0    1.98    1.69
  -4 -11   0   43.08    4.17
  -5 -11   0    0.02    1.91
  -5  11   0    0.31    1.77
  -6  11   0 2220.95   28.46
  -6 -11   0 2187.67   28.13
  -7  11   0    2.16    2.02
  -7 -11   0   -0.77    1.93
  -8 -11   0  274.12   10.50
  -8  11   0  260.46   10.23
  -9  11   0    0.27    1.73
  -9 -11   0   -0.10    2.00
 -10  11   0   -1.09    2.00
 -10 -11   0   -0.28    1.76
 -11  11   0   -1.20    2.26
 -11 -11   0   -0.31    1.77
 -12  11   0  437.38   13.48
 -12 -11   0  426.04   14.59
 -13  11   0   -1.35    2.13
 -13 -11   0    0.96    2.02
 -14 -11   0   36.83    4.85
 -14  11   0   26.40    3.68
 -15  11   0    1.80    1.69
 -15 -11   0    0.83    2.12
 -16 -11   0    0.20    2.28
 -17 -11   0   -3.13    2.52
 -18 -11   0    2.65    2.59
 -18  11   0   -0.39    1.04
 -19 -11   0   -1.15    2.34
 -19  11   0    0.11    1.24
 -20 -11   0  133.56   10.03
 -20  11   0  132.31    4.81
 -21 -11   0   -0.42    2.61
 -21  11   0   -0.83    1.29
 -22  11   0   73.93    3.74
 -23  11   0   -1.40    1.37
 -24  11   0   74.83    3.91
 -25  11   0   -0.35    1.45
 -26  11   0   27.63    2.50
 -27  11   0   -0.39    1.35
 -28  11   0  150.89    5.49
 -29  11   0   -0.10    1.38
 -30  11   0   48.39    3.15
 -31  11   0   -2.56    1.57
 -32  11   0   -0.95    1.31
 -33  11   0   -2.01    1.19
 -34  11   0    2.32    1.06
 -35  11   0    0.85    0.91
 -36  11   0   95.94    2.89
   0 -12   0 3708.76   36.27
  -1 -12   0    0.20    1.66
   1 -12   0   -0.97    1.96
   2 -12   0   55.66    4.66
  -2 -12   0   54.58    4.66
  -3 -12   0   -1.35    2.03
  -4 -12   0  173.73    8.26
  -5 -12   0   -3.01    2.46
  -6 -12   0  694.23   16.70
  -7 -12   0   -0.27    2.09
  -8 -12   0  871.91   19.40
  -9 -12   0    0.77    1.82
  -9  12   0   -1.10    1.85
 -10 -12   0  149.94    8.60
 -10  12   0  154.26    8.36
 -11 -12   0   -1.50    2.23
 -11  12   0   -1.40    2.30
 -12 -12   0  148.11    8.99
 -13 -12   0    0.28    2.10
 -14 -12   0  127.92    8.71
 -15 -12   0   -0.37    2.04
 -16 -12   0   60.93    6.68
 -17 -12   0    0.77    2.15
 -17  12   0    2.47    1.35
 -18  12   0  434.06    8.60
 -18 -12   0  460.29   18.08
 -19  12   0    0.17    1.25
 -19 -12   0   -3.93    2.94
 -20  12   0   76.82    3.81
 -20 -12   0   76.45    8.03
 -21  12   0   -0.11    1.36
 -21 -12   0   -4.19    2.92
 -22  12   0   20.19    2.26
 -23  12   0   -0.37    1.44
 -24  12   0    4.09    1.42
 -25  12   0   -1.46    1.54
 -26  12   0   -0.13    1.28
 -27  12   0    1.71    1.39
 -28  12   0   97.23    4.35
 -29  12   0   -4.13    1.64
 -30  12   0   79.34    3.81
 -31  12   0   -2.86    1.43
 -32  12   0    6.23    1.32
 -33  12   0   -1.74    1.11
 -34  12   0   90.36    3.25
 -35  12   0   -1.18    0.92
   0 -13   0   -1.16    1.89
   1 -13   0    2.34    2.01
  -1 -13   0    0.83    1.79
   2 -13   0 2493.96   31.31
  -2 -13   0 2526.70   31.85
  -3 -13   0   -0.14    1.95
   3 -13   0   -1.15    2.36
  -4 -13   0  477.70   14.18
  -5 -13   0   -0.96    2.78
  -6 -13   0 1343.82   24.29
  -7 -13   0   -1.44    2.04
  -8 -13   0   75.09    6.09
  -9 -13   0    0.22    2.12
 -10 -13   0    0.51    2.36
 -11 -13   0   -2.12    2.17
 -12 -13   0  432.55   15.66
 -13 -13   0   -1.83    2.12
 -14 -13   0   30.92    4.61
 -15 -13   0   -0.41    2.30
 -16 -13   0   -0.37    2.40
 -16  13   0   -0.41    1.26
 -17 -13   0    2.39    2.12
 -17  13   0   -1.63    1.41
 -18 -13   0    3.74    2.84
 -18  13   0   -1.15    1.37
 -19 -13   0   -1.83    2.66
 -19  13   0    0.78    1.27
 -20 -13   0  112.58    9.76
 -20  13   0  105.97    4.57
 -21  13   0   -0.18    1.46
 -21 -13   0  -13.74    4.22
 -22  13   0   26.42    2.51
 -23  13   0   -1.31    1.42
 -24  13   0   46.60    3.20
 -25  13   0   -2.05    1.56
 -26  13   0   47.35    3.17
 -27  13   0   -1.11    1.47
 -28  13   0   96.18    4.28
 -29  13   0   -0.24    1.29
 -30  13   0   74.16    3.57
 -31  13   0   -1.50    1.26
 -32  13   0    0.78    1.00
 -33  13   0   -1.79    1.06
 -34  13   0   -1.00    0.83
   0 -14   0 7653.95   57.97
   1 -14   0    0.88    2.37
  -1 -14   0    7.58    3.02
  -2 -14   0  215.32    9.92
   2 -14   0  208.38    9.56
   3 -14   0   -3.71    2.72
  -3 -14   0   -3.30    2.83
  -4 -14   0  174.99    9.09
   4 -14   0  176.94    9.01
  -5 -14   0   -3.24    2.77
  -6 -14   0  496.60   15.50
  -7 -14   0    0.74    2.03
  -8 -14   0  441.49   15.01
  -9 -14   0   -1.89    2.27
 -10 -14   0   16.66    3.49
 -11 -14   0    2.39    2.11
 -12 -14   0  175.37   10.36
 -13 -14   0   -2.55    2.62
 -14 -14   0  122.71    9.00
 -14  14   0  115.02    4.39
 -15  14   0   -0.82    1.29
 -15 -14   0    0.32    2.24
 -16  14   0   41.45    2.88
 -16 -14   0   35.55    5.26
 -17  14   0   -1.19    1.36
 -17 -14   0    2.95    2.57
 -18  14   0   83.29    4.05
 -18 -14   0   90.13    8.45
 -19  14   0   -0.88    1.50
 -19 -14   0    1.30    2.69
 -20 -14   0  159.91   11.28
 -20  14   0  167.57    5.74
 -21  14   0   -1.53    1.61
 -22  14   0    7.86    1.69
 -23  14   0   -1.97    1.59
 -24  14   0    2.45    1.41
 -25  14   0   -3.62    1.75
 -26  14   0   -0.69    1.58
 -27  14   0   -1.97    1.62
 -28  14   0   39.89    2.79
 -29  14   0   -1.06    1.21
 -30  14   0  115.53    4.23
 -31  14   0   -2.05    1.19
 -32  14   0    1.69    0.93
 -33  14   0   -0.18    0.86
   0 -15   0    0.62    2.58
  -1 -15   0   -0.33    1.99
   1 -15   0    0.01    1.85
   2 -15   0 1318.64   25.04
  -2 -15   0 1321.06   25.35
   3 -15   0    0.16    2.13
  -3 -15   0    0.06    2.32
  -4 -15   0  594.53   17.26
   4 -15   0  588.68   16.98
   5 -15   0   -5.51    3.02
  -5 -15   0   -4.76    3.34
   6 -15   0  854.58   20.85
  -6 -15   0  865.21   21.18
  -7 -15   0   -3.04    2.35
  -8 -15   0  101.79    7.67
  -9 -15   0   -1.81    2.38
 -10 -15   0   -0.66    2.36
 -11 -15   0   -1.07    2.84
 -12  15   0  256.51    6.03
  12  15   0  273.99    6.02
 -12  15   0  276.92    6.68
 -12  15   0  267.06    6.42
 -13  15   0   -1.46    1.35
 -13  15   0    0.44    1.09
 -13 -15   0   -2.94    2.83
  13  15   0   -0.56    1.05
 -13  15   0   -1.33    1.19
 -14  15   0   20.36    2.07
 -14  15   0   20.03    2.03
  14  15   0   20.87    1.94
 -14 -15   0   19.74    4.26
 -15  15   0   -0.65    1.42
 -15 -15   0   -0.04    2.25
  15  15   0   -0.13    1.17
 -16 -15   0   19.10    4.25
 -16  15   0   20.77    2.20
 -17  15   0   -0.60    1.31
 -17 -15   0    5.23    3.26
 -18 -15   0    2.33    2.56
 -18  15   0    8.03    1.66
 -19  15   0    0.93    1.34
 -20  15   0   79.71    4.14
 -21  15   0   -1.20    1.69
 -22  15   0  121.71    4.96
 -23  15   0   -3.08    1.63
 -24  15   0   35.47    2.70
 -25  15   0   -3.92    1.65
 -26  15   0    6.93    1.55
 -27  15   0   -1.27    1.36
 -28  15   0   91.38    3.92
 -29  15   0   -1.15    1.12
 -30  15   0   27.17    2.07
 -31  15   0   -2.37    1.19
 -32  15   0   -1.66    0.91
  34  15   0    0.20    0.86
   0 -16   0 4278.24   47.00
   1 -16   0    0.66    2.61
  -1 -16   0    0.81    2.93
   2 -16   0  161.38    9.21
  -2 -16   0  162.47    9.38
   3 -16   0   -1.65    2.64
  -3 -16   0   -4.17    3.46
  -4 -16   0  272.29   12.18
   4 -16   0  286.69   12.36
   5 -16   0    0.49    2.29
  -5 -16   0   -3.10    2.76
  -6 -16   0  445.11   15.79
   6 -16   0  447.22   15.73
   7 -16   0    0.68    2.49
  -7 -16   0   -0.87    2.29
   7  16   0   -2.31    1.42
  -8 -16   0  338.97   14.23
   8  16   0  329.19    7.53
  -9  16   0    1.00    1.08
   9  16   0    1.28    1.13
   9  16   0   -1.83    1.51
  -9  16   0   -0.30    1.10
 -10 -16   0   65.72    6.66
  10  16   0   67.90    3.11
 -10  16   0   65.00    3.15
  10  16   0   66.73    3.14
 -10  16   0   65.40    3.35
 -10  16   0   65.26    3.30
 -11  16   0   -0.17    1.08
 -11  16   0   -0.20    1.25
  11  16   0   -2.46    1.47
 -11 -16   0   -3.29    2.61
  11  16   0   -1.43    1.18
 -11  16   0   -1.12    1.16
 -12  16   0  109.84    4.41
  12  16   0  107.65    3.87
  12  16   0  106.37    3.91
 -12  16   0  102.21    4.21
 -12  16   0  102.90    3.98
 -13  16   0   -1.72    1.33
 -13  16   0    0.25    1.30
  13  16   0   -4.16    1.49
 -13 -16   0   -2.05    2.94
 -14  16   0  207.41    5.63
 -14  16   0  215.57    6.18
  14  16   0  215.42    5.55
 -14 -16   0  227.99   12.78
 -15 -16   0   -1.17    2.28
 -15  16   0   -0.92    1.29
  15  16   0   -0.40    1.26
 -15  16   0    0.78    1.07
 -16  16   0   14.16    1.87
  16  16   0   12.14    1.58
 -17  16   0   -0.53    1.24
 -18  16   0   48.27    3.19
 -19  16   0   -1.36    1.38
 -20  16   0   57.34    3.51
 -21  16   0   -1.30    1.55
 -22  16   0    3.43    1.37
 -23  16   0   -4.04    1.77
 -24  16   0    3.13    1.40
 -25  16   0   -1.06    1.43
 -26  16   0   -1.11    1.37
 -27  16   0   -1.41    1.20
 -28  16   0   37.12    2.49
 -29  16   0   -1.05    1.08
 -30  16   0   78.32    3.11
 -31  16   0   -0.25    0.86
  33  16   0    0.13    0.81
  34  16   0  113.55    3.24
   0  17   0   -1.59    1.35
   0 -17   0   -0.82    2.83
   0  17   0   -2.26    1.52
  -1  17   0   -0.44    1.23
   1  17   0   -1.49    1.23
  -1  17   0   -3.10    1.67
   1  17   0    1.07    1.31
  -1 -17   0   -0.88    2.44
   1 -17   0    1.38    2.03
   2  17   0  433.81    7.90
   2  17   0  415.70    8.59
  -2 -17   0  428.17   15.65
   2 -17   0  434.15   15.78
  -2  17   0  414.45    8.87
  -2  17   0  405.77    7.61
   3 -17   0   -3.32    2.93
  -3  17   0   -2.29    1.55
  -3 -17   0   -4.04    2.89
   3  17   0   -2.42    1.52
   3  17   0   -0.43    1.10
  -3  17   0    0.08    1.03
  -4 -17   0  277.65   12.77
  -4  17   0  274.95    6.54
   4  17   0  257.73    6.85
  -4  17   0  263.08    6.13
   4  17   0  275.03    6.30
   4 -17   0  266.70   12.31
  -5 -17   0   -1.99    2.47
   5  17   0    1.14    1.20
   5  17   0   -0.28    1.16
   5 -17   0   -3.14    2.73
  -5  17   0    1.83    1.14
  -5  17   0    1.47    1.30
   6  17   0  936.29   11.51
   6  17   0  884.68   12.60
  -6  17   0  879.22   11.88
  -6 -17   0  926.51   23.47
  -6  17   0  857.73   11.12
   6 -17   0  895.25   22.76
   7  17   0   -0.57    1.07
  -7  17   0   -0.07    1.06
   7  17   0   -2.79    1.50
  -7  17   0    0.50    1.06
  -7  17   0    0.63    1.16
  -7 -17   0   -2.73    2.54
   7 -17   0   -1.38    2.54
   8  17   0   49.83    2.89
  -8  17   0   52.23    2.92
  -8  17   0   53.27    3.12
  -8 -17   0   50.91    5.92
  -8  17   0   53.98    3.17
   8 -17   0   50.21    5.60
   8  17   0   54.16    3.32
  -9  17   0   -1.23    1.30
   9  17   0   -1.87    1.59
  -9 -17   0   -2.81    2.93
   9  17   0   -0.73    1.18
  -9  17   0    0.81    1.02
  -9  17   0   -0.40    1.31
   9 -17   0   -2.05    2.51
 -10 -17   0    6.22    2.52
 -10  17   0    6.00    1.38
  10  17   0    6.91    1.39
  10  17   0    4.90    1.25
 -10  17   0    4.46    1.20
 -10  17   0    7.33    1.46
 -11  17   0   -0.58    1.32
 -11 -17   0   -3.93    3.69
  11  17   0   -0.46    1.05
 -11  17   0    0.02    1.15
 -11  17   0   -0.43    1.15
  11  17   0   -2.16    1.85
 -12  17   0  227.41    6.31
 -12  17   0  214.17    5.85
  12  17   0  225.87    5.78
 -12  17   0  216.83    6.23
 -13  17   0   -1.01    1.17
  13  17   0   -0.44    1.02
 -13  17   0    1.08    1.36
 -13 -17   0    2.28    2.83
 -14  17   0    6.31    1.36
 -14  17   0    7.77    1.61
 -15  17   0   -1.35    1.31
 -15  17   0    1.00    1.30
 -16  17   0   -1.11    1.44
 -16  17   0    1.85    1.32
 -17  17   0    0.43    1.18
 -18  17   0   -0.15    1.50
 -19  17   0   -1.65    1.49
 -20  17   0   13.31    1.91
 -21  17   0   -0.32    1.20
 -22  17   0  170.02    5.54
 -23  17   0   -0.73    1.25
 -24  17   0   19.65    2.08
 -25  17   0   -1.40    1.36
 -26  17   0   27.66    2.26
 -27  17   0   -0.73    1.09
 -28  17   0   62.65    2.95
 -29  17   0   -0.10    0.89
 -30  17   0   39.58    2.04
  30  17   0   43.08    2.67
  31  17   0   -2.80    1.14
  32  17   0    2.12    0.90
  33  17   0   -2.54    0.86
   0 -18   0 1348.01   28.48
   0  18   0 1308.24   15.94
   0  18   0 1368.28   14.31
   1  18   0    0.25    1.49
  -1  18   0    3.14    1.50
  -1  18   0   -0.53    1.41
  -1 -18   0   -3.39    2.45
   1  18   0    1.81    1.28
   1 -18   0   -1.87    2.61
   2  18   0   37.27    2.96
   2 -18   0   43.37    5.34
  -2 -18   0   42.10    5.39
  -2  18   0   42.35    2.72
  -2  18   0   41.97    3.10
   2  18   0   42.31    2.76
  -3 -18   0   -4.98    3.25
  -3  18   0   -3.20    1.83
  -3  18   0   -3.56    1.28
  -3  18   0    0.84    1.07
   3  18   0   -2.19    1.54
   3  18   0   -1.52    1.23
   3 -18   0   -0.90    2.23
  -3  18   0   -1.09    1.40
  -4  18   0  186.72    5.62
   4  18   0  172.10    5.35
   4  18   0  180.79    5.97
  -4  18   0  183.72    5.36
  -4  18   0  184.35    5.73
   4 -18   0  196.47   11.07
  -4 -18   0  187.10   10.90
  -5  18   0   -1.39    1.12
   5 -18   0   -1.10    2.31
  -5  18   0    0.20    1.13
   5  18   0   -0.64    1.23
   5  18   0   -0.32    1.10
  -5 -18   0   -2.10    3.19
  -5  18   0   -1.90    1.37
   6  18   0  370.18    8.47
   6 -18   0  385.71   15.60
  -6  18   0  379.48    8.13
   6  18   0  371.95    7.66
  -6  18   0  370.15    7.86
  -6  18   0  375.57    7.65
  -6 -18   0  384.93   15.67
  -7  18   0   -0.26    1.33
   7 -18   0   -0.89    2.61
   7  18   0   -1.41    1.46
  -7 -18   0   -1.75    2.18
  -7  18   0    1.55    1.21
  -7  18   0   -0.03    1.20
   7  18   0   -0.39    1.08
  -8  18   0  236.45    6.54
  -8 -18   0  252.18   13.05
  -8  18   0  243.84    6.38
  -8  18   0  238.60    6.16
   8  18   0  253.12    6.23
   8  18   0  232.38    6.81
   8 -18   0  250.41   12.76
  -9 -18   0   -1.07    3.14
   9  18   0    2.14    1.26
  -9  18   0    0.52    1.08
  -9  18   0   -0.03    1.19
  -9  18   0   -2.33    1.47
   9  18   0   -1.27    1.72
   9 -18   0   -0.70    2.39
 -10  18   0   21.38    2.07
  10  18   0   20.83    2.36
  10  18   0   18.65    1.92
 -10  18   0   23.46    2.23
 -10  18   0   24.35    2.30
  10 -18   0   21.97    4.19
 -11  18   0   -1.62    1.51
  11  18   0   -1.78    1.39
  11 -18   0    1.19    2.43
  11  18   0   -1.41    1.53
 -11  18   0   -0.91    1.33
 -11  18   0   -1.32    1.37
  12 -18   0   80.78    7.86
  12  18   0   79.20    3.55
 -12  18   0   78.19    3.88
  12  18   0   71.16    4.17
 -12  18   0   76.50    3.84
 -12  18   0   71.20    3.56
  13  18   0   -0.59    1.54
  13  18   0   -0.84    1.17
 -13  18   0   -1.16    1.23
 -13  18   0    0.60    1.22
 -14  18   0   17.01    1.90
  14  18   0   17.48    2.38
 -14  18   0   20.32    2.19
 -15  18   0   -0.34    1.22
 -15  18   0   -1.24    1.30
 -16  18   0   71.88    3.79
 -17  18   0    0.26    1.31
 -18  18   0  163.89    5.52
 -19  18   0   -0.20    1.21
 -20  18   0   15.12    1.99
 -21  18   0    0.30    1.18
 -22  18   0   12.05    1.79
 -23  18   0    0.17    1.12
 -24  18   0   54.11    3.02
 -25  18   0   -0.88    1.08
 -26  18   0    1.01    1.02
  27  18   0   -1.03    1.37
 -27  18   0   -0.34    0.92
 -28  18   0   27.13    1.85
  28  18   0   24.94    2.33
  29  18   0    0.66    1.15
  30  18   0   50.05    2.68
  31  18   0   -2.39    1.00
  32  18   0   -2.76    0.96
   0  19   0   -0.79    1.15
   0  19   0   -3.73    1.94
   0 -19   0   -5.38    3.82
  -1  19   0    0.14    1.13
  -1  19   0   -0.49    1.45
   1  19   0   -1.74    1.64
   1 -19   0   -3.09    2.59
   1  19   0    1.20    1.40
  -1 -19   0   -0.89    3.35
   2  19   0  663.51   10.42
   2  19   0  655.52   11.67
  -2  19   0  672.98   10.87
  -2  19   0  672.82   11.89
  -2 -19   0  666.28   20.67
  -2  19   0  638.24   10.24
   2 -19   0  665.27   20.67
  -3 -19   0   -0.05    2.49
   3  19   0   -0.02    1.39
   3 -19   0   -1.80    2.47
  -3  19   0    1.10    1.36
  -3  19   0    0.30    1.12
   3  19   0    0.81    1.29
  -4  19   0  205.24    5.92
  -4  19   0  200.21    6.12
  -4  19   0  207.73    5.91
  -4 -19   0  209.64   11.70
   4  19   0  191.50    6.38
   4  19   0  217.80    5.97
   4 -19   0  214.06   11.88
   5  19   0   -0.32    1.73
  -5  19   0    1.65    1.36
   5  19   0    0.50    1.33
  -5  19   0    1.09    1.38
  -5 -19   0   -4.33    3.00
  -5  19   0    1.29    1.39
   6  19   0  670.04   11.77
  -6  19   0  695.00   10.70
   6  19   0  738.65   10.83
  -6  19   0  722.91   11.09
   6 -19   0  723.98   21.99
  -6  19   0  702.40   11.43
   7  19   0    0.23    1.10
  -7  19   0    0.75    1.39
  -7  19   0    0.14    1.23
  -7  19   0   -0.43    1.35
   7  19   0   -0.36    1.28
   7 -19   0   -4.27    3.55
   8 -19   0   42.60    5.64
  -8  19   0   38.76    2.73
  -8  19   0   43.09    2.98
  -8  19   0   40.78    2.86
   8  19   0   37.39    2.64
   8  19   0   37.85    3.06
   9  19   0   -1.32    1.35
  -9  19   0   -0.27    1.35
   9 -19   0   -2.38    3.30
  -9  19   0   -2.29    1.45
   9  19   0   -1.29    1.61
  -9  19   0   -2.55    1.58
  10  19   0   -0.23    1.24
 -10  19   0    1.05    1.15
 -10  19   0    2.32    1.45
 -10  19   0    2.12    1.26
  10  19   0    2.33    1.49
  11  19   0   -1.52    1.29
  11 -19   0   -3.16    3.07
 -11  19   0    0.66    1.29
 -11  19   0    0.15    1.23
  11  19   0   -0.93    1.44
 -11  19   0   -1.36    1.31
 -12  19   0  192.94    5.84
 -12  19   0  181.77    5.63
  12 -19   0  182.38   11.90
  12  19   0  191.26    5.51
 -12  19   0  188.27    6.03
  12  19   0  189.23    6.43
 -13  19   0   -0.37    1.07
  13  19   0   -1.12    1.55
  13  19   0   -0.83    1.23
 -13  19   0    0.90    1.21
  14  19   0    5.47    1.77
 -14  19   0    6.19    1.48
 -14  19   0    5.30    1.58
  14  19   0    5.26    1.16
 -15  19   0   -0.15    1.24
  15  19   0    0.00    1.62
 -15  19   0   -2.07    1.49
  16  19   0   47.06    3.60
 -16  19   0   51.29    3.21
  17  19   0   -2.07    1.80
 -17  19   0   -0.94    1.32
 -18  19   0   71.79    3.63
  18  19   0   65.76    4.15
 -19  19   0    2.71    1.32
  19  19   0    0.33    1.55
 -20  19   0   48.96    3.11
  20  19   0   44.70    3.49
  21  19   0   -0.52    1.46
 -21  19   0    0.41    1.17
  22  19   0   32.66    2.97
 -22  19   0   33.37    2.43
 -23  19   0   -0.29    1.15
  23  19   0   -2.05    1.75
  24  19   0   30.24    2.67
 -24  19   0   32.94    2.23
 -25  19   0   -1.39    1.03
  25  19   0   -0.02    1.33
 -26  19   0   -1.28    0.96
  26  19   0   -1.65    1.34
  27  19   0    1.16    1.24
  28  19   0   86.21    3.60
  29  19   0   -0.13    0.96
  30  19   0   11.17    1.32
  31  19   0   -2.96    0.95
   0  20   0 1182.02   14.73
   0  20   0 1142.07   15.87
   0 -20   0 1170.36   28.07
   0  20   0 1160.16   13.96
  -1  20   0    0.97    2.03
   1  20   0    1.10    1.41
  -1  20   0    1.88    1.60
  -1  20   0    2.76    1.53
   1  20   0   -1.40    1.52
  -2  20   0   43.84    3.01
   2 -20   0   37.93    5.44
   2  20   0   40.35    3.17
   2  20   0   38.41    2.88
  -2  20   0   39.15    2.87
  -3  20   0   -0.95    1.42
   3  20   0   -1.61    1.34
  -3  20   0   -1.41    1.32
   3  20   0   -0.69    1.57
   3 -20   0    1.66    2.30
   4  20   0    6.12    1.55
  -4  20   0   10.08    1.74
   4 -20   0   10.98    3.06
  -4  20   0    8.63    1.68
   4  20   0    7.30    1.84
   5 -20   0   -4.49    2.84
  -5  20   0   -0.80    1.39
   5  20   0   -1.41    1.40
   5  20   0   -0.41    1.53
  -5  20   0   -1.12    1.39
  -6  20   0  287.22    7.09
  -6  20   0  305.00    7.74
  -6  20   0  287.07    7.11
   6  20   0  293.28    7.15
   6  20   0  279.70    7.91
   6 -20   0  304.35   14.69
  -7  20   0    0.26    1.27
   7  20   0    0.51    1.64
  -7  20   0   -0.21    1.24
  -7  20   0    0.12    1.25
   7  20   0    0.23    1.21
  -8  20   0  233.33    6.40
  -8  20   0  230.03    6.81
   8 -20   0  231.40   13.06
  -8  20   0  222.12    6.27
   8  20   0  222.03    6.99
   8  20   0  229.33    6.18
  -9  20   0   -0.07    1.23
  -9  20   0   -0.35    1.27
   9  20   0   -0.10    1.11
   9  20   0   -5.63    1.75
   9 -20   0   -1.29    3.16
  -9  20   0   -0.48    1.46
  10  20   0   92.47    4.78
 -10  20   0  105.97    4.61
 -10  20   0   98.03    4.28
  10  20   0  101.85    4.25
 -10  20   0  106.69    4.41
  10 -20   0   98.25    8.80
 -11  20   0   -1.03    1.35
  11  20   0   -0.25    1.58
  11  20   0   -0.68    1.20
 -11  20   0   -0.56    1.46
 -11  20   0   -1.04    1.38
  12  20   0   66.67    3.34
  12  20   0   59.21    3.81
 -12  20   0   61.43    3.47
 -12  20   0   59.69    3.48
  13  20   0   -1.24    1.31
  13  20   0    0.36    1.47
 -13  20   0    0.74    1.39
 -13  20   0    0.81    1.29
  14  20   0  137.36    5.68
  14  20   0  139.31    4.63
 -14  20   0  138.06    4.92
 -14  20   0  138.33    5.00
 -15  20   0   -1.69    1.22
  15  20   0   -2.30    1.97
 -15  20   0   -0.57    1.25
  16  20   0   22.24    2.61
 -16  20   0   23.93    2.22
 -17  20   0   -0.96    1.31
  17  20   0   -0.58    1.65
 -18  20   0   65.06    3.39
  18  20   0   63.95    3.95
  19  20   0   -1.09    1.63
 -19  20   0   -0.46    1.06
  20  20   0    1.89    1.52
 -20  20   0    0.91    1.08
  21  20   0   -1.91    1.65
 -21  20   0   -0.39    1.14
 -22  20   0   15.55    1.68
  22  20   0   16.63    2.20
  23  20   0   -1.01    1.47
 -23  20   0   -1.35    1.02
  24  20   0   14.59    2.00
  25  20   0   -2.47    1.43
  26  20   0    0.39    1.10
  27  20   0   -0.39    1.03
  28  20   0   48.21    2.57
  29  20   0    0.88    0.90
  30  20   0   28.64    1.72
   0  21   0   -0.74    1.36
   0  21   0   -1.67    1.89
   0  21   0   -1.37    1.42
   1  21   0    1.05    1.19
  -1  21   0   -2.72    1.36
   1  21   0   -0.17    1.31
   1  21   0   -0.94    2.00
  -1  21   0   -0.28    1.41
  -2  21   0  217.40    6.62
   2  21   0  198.50    6.94
   2  21   0  223.74    6.34
  -2  21   0  204.84    6.18
   2  21   0  210.18    6.51
   3  21   0   -1.53    1.63
  -3  21   0    0.44    1.32
  -3  21   0    1.68    1.28
   3  21   0    0.11    1.19
  -4  21   0   62.62    3.52
   4  21   0   64.68    3.57
  -4  21   0   69.10    3.94
   4  21   0   65.74    4.07
   5  21   0    0.84    1.26
  -5  21   0    0.49    1.22
  -5  21   0   -0.77    1.26
   5  21   0   -1.27    1.54
  -6  21   0  307.54    7.49
   6  21   0  311.25    8.45
  -6  21   0  333.93    8.18
   6  21   0  333.44    7.56
   7  21   0   -0.70    1.21
  -7  21   0    0.24    1.32
  -7  21   0   -1.26    1.42
   7  21   0    0.79    1.70
  -8  21   0   82.62    3.88
  -8  21   0   87.02    4.10
   8  21   0   92.85    4.08
  -8  21   0   85.62    4.25
   8  21   0   81.49    4.49
  -9  21   0   -1.91    1.43
   9  21   0   -0.24    1.55
  -9  21   0   -1.16    1.32
   9  21   0   -0.01    1.15
  -9  21   0    0.22    1.34
  10  21   0   -1.39    1.35
 -10  21   0   -1.03    1.35
 -10  21   0    1.36    1.26
 -10  21   0   -0.35    1.26
  10  21   0   -1.07    1.70
  11  21   0    0.29    1.74
 -11  21   0    0.51    1.24
  11  21   0    0.77    1.18
 -11  21   0   -0.32    1.31
 -11  21   0   -0.42    1.36
 -12  21   0  397.14    8.41
  12  21   0  399.14    9.57
  12  21   0  407.47    7.99
 -12  21   0  402.06    8.30
 -13  21   0    1.03    1.24
 -13  21   0    1.00    1.45
  13  21   0    0.28    1.06
  13  21   0    1.30    1.95
  14  21   0   29.46    2.27
 -14  21   0   28.70    2.45
  14  21   0   23.06    2.72
 -14  21   0   26.70    2.43
  15  21   0   -1.30    1.54
 -15  21   0    0.50    1.13
  16  21   0   -0.35    1.87
 -16  21   0   -0.34    1.50
 -17  21   0   -2.00    1.28
  17  21   0   -1.61    1.71
  18  21   0   -1.18    1.70
 -18  21   0   -0.31    1.07
  19  21   0   -0.91    1.61
 -19  21   0   -0.27    1.01
 -20  21   0   15.44    1.69
  20  21   0   11.42    2.12
  21  21   0   -1.67    1.51
  22  21   0   41.32    2.98
  23  21   0   -1.38    1.31
  24  21   0   30.48    2.43
  25  21   0    0.34    1.10
  26  21   0    0.74    1.02
  27  21   0    0.35    0.96
  28  21   0   77.42    2.88
  29  21   0   -1.27    0.75
   0  22   0  704.82   11.94
   0  22   0  725.78   11.41
   1  22   0    2.53    1.34
   1  22   0    1.27    1.58
   1  22   0   -0.80    1.50
  -1  22   0    3.08    1.73
  -1  22   0    2.04    1.54
   2  22   0   12.43    1.86
  -2  22   0   10.13    1.91
  -2  22   0   12.53    1.92
   2  22   0   12.23    2.04
   2  22   0   10.15    2.14
   3  22   0   -3.11    2.00
  -3  22   0   -1.98    1.48
  -3  22   0   -0.91    1.38
   3  22   0   -0.18    1.45
   3  22   0    0.33    1.36
  -4  22   0    9.06    1.86
  -4  22   0    8.99    1.78
   4  22   0    8.62    2.04
   4  22   0    9.59    1.74
   4  22   0    8.99    1.93
   5  22   0   -1.85    1.40
   5  22   0   -1.06    1.66
  -5  22   0   -0.98    1.52
  -6  22   0  149.70    5.31
   6  22   0  152.62    5.38
  -6  22   0  164.14    5.81
   6  22   0  160.37    6.24
   7  22   0    0.76    1.23
   7  22   0   -1.87    1.63
  -7  22   0    1.45    1.47
  -7  22   0   -0.36    1.22
  -8  22   0  172.32    5.88
  -8  22   0  170.65    5.63
   8  22   0  165.16    5.50
   8  22   0  172.63    6.33
  -9  22   0   -0.35    1.38
  -9  22   0   -0.46    1.24
   9  22   0   -0.75    1.17
   9  22   0   -0.59    1.59
  10  22   0   39.37    2.74
 -10  22   0   40.30    2.74
  10  22   0   39.46    3.32
 -10  22   0   37.36    2.81
 -10  22   0   41.13    3.12
 -11  22   0   -0.60    1.24
 -11  22   0   -0.87    1.23
  11  22   0   -1.30    1.75
  11  22   0   -0.76    1.20
  12  22   0   41.30    3.43
 -12  22   0   43.39    2.78
 -12  22   0   45.16    2.99
  12  22   0   45.53    2.83
  13  22   0   -0.14    1.05
 -13  22   0    0.30    1.12
  13  22   0   -0.22    1.57
 -13  22   0   -0.38    1.22
  14  22   0  188.93    6.40
  14  22   0  188.06    5.18
 -14  22   0  173.99    5.30
 -15  22   0    1.64    1.31
  15  22   0   -0.31    1.59
  16  22   0   -0.61    1.07
  16  22   0   -0.43    1.46
  17  22   0   -0.53    1.53
  17  22   0   -3.73    1.25
  18  22   0   33.99    2.88
  19  22   0   -1.13    1.52
  20  22   0   14.99    2.00
  21  22   0   -0.93    1.29
  22  22   0    4.97    1.36
  23  22   0   -0.75    1.04
  24  22   0    3.26    1.18
  25  22   0   -2.21    1.10
  26  22   0    0.51    0.88
  27  22   0    0.62    0.82
   0  23   0   -1.75    1.41
   0  23   0   -1.36    1.61
  -1  23   0   -0.28    1.41
   1  23   0   -0.14    1.39
   1  23   0    0.58    1.31
  -1  23   0   -0.52    1.48
  -2  23   0  204.52    6.33
   2  23   0  197.62    7.03
   2  23   0  217.79    6.61
   2  23   0  218.92    6.31
  -2  23   0  218.96    6.70
  -3  23   0   -0.95    1.39
   3  23   0    1.24    1.36
  -3  23   0   -1.02    1.39
   3  23   0    0.98    1.41
  -4  23   0   57.31    3.62
   4  23   0   61.11    3.67
   4  23   0   55.20    3.31
  -4  23   0   57.02    3.46
   4  23   0   51.98    3.75
   5  23   0   -0.73    1.41
   5  23   0    0.10    1.42
   5  23   0   -2.35    2.16
  -5  23   0   -0.80    1.51
  -5  23   0   -0.40    1.40
  -6  23   0  177.89    6.07
   6  23   0  176.22    5.95
   6  23   0  157.68    5.63
  -6  23   0  174.55    5.75
   6  23   0  175.40    6.49
   7  23   0   -0.62    1.21
   7  23   0    0.74    1.87
  -7  23   0    1.16    1.32
  -7  23   0   -1.42    1.42
   7  23   0   -1.04    1.38
  -8  23   0   66.98    3.63
   8  23   0   60.84    4.06
  -8  23   0   65.43    3.79
   8  23   0   61.47    3.41
   8  23   0   67.71    3.74
   9  23   0    1.19    1.34
  -9  23   0   -0.36    1.24
   9  23   0   -0.98    1.20
  -9  23   0   -2.07    1.52
   9  23   0   -1.11    1.68
 -10  23   0    8.27    1.68
  10  23   0    9.81    1.81
  10  23   0    8.03    1.50
  10  23   0    6.91    1.74
  11  23   0    1.43    1.48
  11  23   0    1.77    1.93
  11  23   0    0.11    1.13
 -11  23   0    0.55    1.19
 -12  23   0  316.64    7.32
  12  23   0  305.47    7.23
  12  23   0  333.68    8.39
  12  23   0  311.74    6.79
  13  23   0    0.47    1.02
  13  23   0    1.85    1.20
 -13  23   0   -0.96    1.27
  13  23   0    1.11    2.07
  14  23   0    8.00    1.56
  14  23   0    9.68    1.46
  14  23   0    9.12    2.05
  15  23   0   -1.74    1.31
  15  23   0   -0.01    1.42
  16  23   0   -2.40    1.31
  16  23   0   -1.31    1.68
  17  23   0   -1.52    1.50
  17  23   0   -3.02    1.25
  18  23   0   -1.58    1.38
  19  23   0   -0.50    1.13
  20  23   0   21.58    2.11
  21  23   0   -0.85    1.21
  22  23   0   19.32    1.89
  23  23   0   -1.31    1.15
  24  23   0   15.02    1.57
  25  23   0    0.05    0.82
  26  23   0   37.54    1.93
   0  24   0  468.26    9.71
   0  24   0  494.22    9.39
  -1  24   0    1.33    1.52
   1  24   0    0.46    1.66
  -1  24   0    2.20    1.44
   1  24   0    3.36    1.61
  -2  24   0    6.11    1.59
   2  24   0    5.18    1.52
   2  24   0    7.94    1.91
  -2  24   0    5.49    1.61
   3  24   0   -1.45    1.47
   3  24   0   -0.98    1.21
  -3  24   0   -5.95    1.57
  -3  24   0   -1.20    1.47
  -4  24   0   29.43    2.72
   4  24   0   27.56    2.81
  -4  24   0   28.47    2.62
   4  24   0   26.96    2.56
   4  24   0   28.28    2.65
   5  24   0   -2.42    1.90
  -5  24   0   -4.32    1.57
   5  24   0   -1.52    1.36
  -5  24   0   -1.22    1.43
   5  24   0   -0.67    1.37
   6  24   0   82.95    4.50
  -6  24   0   81.64    4.17
  -6  24   0   82.58    4.02
   6  24   0   81.37    4.13
   6  24   0   82.04    3.90
  -7  24   0    1.37    1.51
   7  24   0    0.88    2.07
   7  24   0    1.30    1.41
   7  24   0    1.59    1.41
  -7  24   0    1.04    1.47
   8  24   0  215.19    6.25
  -8  24   0  194.06    6.14
   8  24   0  207.83    5.89
   8  24   0  187.54    6.74
  -8  24   0  207.51    6.13
   9  24   0   -1.30    2.03
   9  24   0    1.88    1.29
  -9  24   0    0.05    1.18
   9  24   0    0.32    1.16
  10  24   0   24.51    2.76
 -10  24   0   27.65    2.42
  10  24   0   27.53    2.46
  10  24   0   25.80    2.25
  11  24   0   -0.60    1.55
  11  24   0    0.18    1.07
  11  24   0   -3.21    1.37
 -11  24   0   -2.44    1.35
  12  24   0    4.83    1.24
  12  24   0    6.45    1.88
  12  24   0    7.35    1.48
 -12  24   0    6.53    1.48
  13  24   0    1.93    1.69
  13  24   0    0.47    0.99
  13  24   0    1.13    1.24
  14  24   0  145.99    5.40
  14  24   0  137.66    4.56
  15  24   0    0.03    0.92
  15  24   0    1.25    1.47
  16  24   0    1.82    1.01
  16  24   0    2.32    1.41
  17  24   0    0.06    1.26
  18  24   0   63.16    3.24
  19  24   0   -0.14    1.05
  20  24   0    1.53    1.08
  21  24   0   -1.75    1.17
  22  24   0    1.04    0.92
  23  24   0   -1.92    0.98
  24  24   0   -2.79    0.96
  25  24   0   -1.07    0.78
   0  25   0   -0.43    1.41
   0  25   0   -0.95    1.44
  -1  25   0   -0.64    1.41
   1  25   0    0.54    1.29
  -1  25   0   -0.32    1.27
   1  25   0   -1.04    1.42
  -2  25   0  109.98    4.65
  -2  25   0  121.84    4.98
   2  25   0  114.79    4.97
   2  25   0  115.41    4.68
   3  25   0   -0.32    1.23
   3  25   0   -0.06    1.30
  -3  25   0   -1.02    1.34
  -3  25   0    0.51    1.36
  -4  25   0   37.35    2.84
  -4  25   0   39.85    3.00
   4  25   0   44.35    3.07
   4  25   0   35.20    2.75
   5  25   0    2.08    1.56
   5  25   0    1.20    1.40
  -5  25   0   -0.16    1.18
  -5  25   0    1.03    1.41
  -6  25   0  339.61    7.86
   6  25   0  331.39    7.35
   6  25   0  337.38    7.88
   6  25   0  337.64    8.51
  -6  25   0  309.80    7.45
  -7  25   0    0.59    1.24
   7  25   0   -0.52    1.11
   7  25   0    3.21    2.39
  -7  25   0    0.93    1.38
   7  25   0    1.05    1.40
   8  25   0    4.57    1.31
   8  25   0    4.57    1.43
   8  25   0    1.33    1.51
  -8  25   0    2.74    1.28
   9  25   0   -1.85    1.25
   9  25   0   -0.97    1.21
  -9  25   0   -2.02    1.42
   9  25   0   -1.47    1.66
  10  25   0   11.63    2.12
 -10  25   0    9.43    1.64
  10  25   0   11.70    1.72
  10  25   0   10.98    1.55
  11  25   0    0.64    1.02
  11  25   0    3.03    1.77
 -11  25   0   -0.58    1.16
  11  25   0    1.19    1.15
  12  25   0  163.87    5.03
  12  25   0  176.94    5.81
  12  25   0  175.96    4.75
  13  25   0    0.59    0.98
  13  25   0    0.12    1.60
  13  25   0    0.22    1.07
  14  25   0    6.54    1.28
  14  25   0    6.03    1.59
  15  25   0   -2.29    1.00
  15  25   0   -1.13    1.33
  16  25   0    8.12    1.20
  16  25   0    7.80    1.56
  17  25   0   -0.63    1.19
  18  25   0    1.23    1.07
  19  25   0    0.81    1.04
  20  25   0   20.98    1.86
  21  25   0   -2.42    0.98
  22  25   0   23.36    1.65
  23  25   0   -1.02    0.78
   0  26   0  335.16    7.76
   0  26   0  327.98    7.40
   1  26   0    2.82    1.50
  -1  26   0    0.65    1.51
   1  26   0    1.44    1.47
  -1  26   0    1.89    1.49
  -2  26   0    5.14    1.44
  -2  26   0    6.00    1.53
   2  26   0    7.06    1.63
   2  26   0    7.65    1.60
   3  26   0   -0.48    1.17
  -3  26   0   -2.98    1.48
  -3  26   0   -0.77    1.41
   3  26   0   -1.00    1.37
  -4  26   0   10.36    1.75
   4  26   0    8.64    1.66
  -4  26   0   10.59    1.84
   4  26   0   11.42    1.75
   5  26   0   -1.52    1.38
   5  26   0   -0.47    1.15
  -5  26   0   -0.60    1.20
  -5  26   0    1.01    1.32
   6  26   0   77.22    3.57
  -6  26   0   85.25    3.79
   6  26   0   84.65    3.91
   7  26   0    0.04    1.22
  -7  26   0    1.41    1.24
   7  26   0    1.45    1.13
  -8  26   0   64.62    3.37
   8  26   0   70.81    3.27
   8  26   0   75.31    3.62
   9  26   0    0.51    1.64
   9  26   0    0.28    0.97
   9  26   0   -0.26    1.12
  -9  26   0   -0.62    1.20
  10  26   0    1.43    1.07
  10  26   0    1.78    1.00
  10  26   0    1.81    1.48
  11  26   0   -1.36    1.32
  11  26   0   -3.11    1.21
  11  26   0   -1.10    0.90
  12  26   0   14.52    1.87
  12  26   0   11.43    1.47
  12  26   0   14.04    1.47
  13  26   0    0.02    0.87
  13  26   0   -0.81    0.92
  13  26   0   -0.03    1.40
  14  26   0   42.17    2.27
  14  26   0   53.08    2.97
  15  26   0   -0.51    0.86
  15  26   0    0.34    1.14
  16  26   0   -0.07    1.13
  17  26   0    0.30    0.98
  18  26   0   35.39    2.25
  19  26   0   -0.75    0.84
  20  26   0   10.67    1.25
  21  26   0   -1.84    0.81
   0  27   0   -0.91    1.18
   0  27   0   -2.32    1.40
   1  27   0    0.13    1.19
  -1  27   0    1.11    1.23
  -1  27   0   -0.02    1.20
   1  27   0    0.16    1.06
   2  27   0  112.25    4.35
  -2  27   0  108.07    4.13
  -2  27   0  113.75    4.35
   2  27   0  109.32    4.09
  -3  27   0    1.37    1.13
  -3  27   0    0.58    1.18
   3  27   0    0.57    1.15
   3  27   0    1.36    1.22
  -4  27   0   30.02    2.39
   4  27   0   32.55    2.51
   4  27   0   33.84    2.43
   5  27   0   -0.46    1.12
  -5  27   0   -1.07    1.19
   5  27   0    0.13    1.00
   6  27   0   66.97    3.30
  -6  27   0   69.60    3.26
   6  27   0   71.62    3.18
  -7  27   0   -1.26    1.14
   7  27   0   -0.51    0.95
   7  27   0   -0.94    1.15
   8  27   0   56.89    2.93
   8  27   0   58.54    2.79
  -8  27   0   49.96    2.82
   9  27   0   -0.26    0.98
   9  27   0    0.16    0.87
  10  27   0    0.44    0.99
  10  27   0    0.40    0.81
  11  27   0   -2.27    0.98
  11  27   0   -1.79    1.01
  12  27   0   32.10    1.83
  12  27   0   30.54    2.00
  13  27   0   -0.06    0.81
  14  27   0    3.58    0.89
  15  27   0   -1.75    0.76
  15  27   0   -1.81    1.02
  16  27   0   -1.14    0.90
   0  28   0  225.88    5.63
   0  28   0  220.78    5.36
   1  28   0    0.23    1.09
  -1  28   0    2.14    1.20
  -1  28   0   -0.48    1.08
   1  28   0    1.29    1.07
  -2  28   0    4.46    1.16
   2  28   0    2.74    1.13
   3  28   0   -1.44    1.18
  -3  28   0   -1.22    1.16
   3  28   0   -1.14    1.20
   4  28   0    8.65    1.33
  -4  28   0    9.55    1.45
   4  28   0    9.28    1.43
   5  28   0   -2.76    1.25
   5  28   0   -1.26    0.96
  -5  28   0   -1.11    1.09
   6  28   0   41.94    2.46
   6  28   0   37.43    2.22
  -6  28   0   34.38    2.27
   7  28   0    1.30    0.92
   7  28   0    0.97    1.00
   8  28   0   43.63    2.40
   8  28   0   38.81    2.15
   9  28   0   -0.30    0.81
   9  28   0    0.37    0.86
  10  28   0    3.60    1.00
  10  28   0    2.79    0.87
  11  28   0   -0.70    0.75
  11  28   0   -0.88    0.78
  12  28   0   12.45    1.21
  13  28   0    0.53    0.70
   0  29   0   -1.42    1.03
  -1  29   0    1.20    0.89
   1  29   0   -0.89    0.90
  -2  29   0   35.59    2.20
   2  29   0   36.88    2.15
  -3  29   0   -0.79    0.97
   3  29   0   -0.37    0.86
   4  29   0   10.95    1.37
   4  29   0    8.97    1.24
   5  29   0    1.25    0.95
   5  29   0    0.81    0.82
   6  29   0  100.78    3.35
   6  29   0  101.96    3.13
   7  29   0   -0.32    0.73
   7  29   0    1.33    0.87
   8  29   0    4.29    0.95
   8  29   0    3.10    0.83
   9  29   0   -0.74    0.69
   9  29   0   -0.58    0.74
  -2   0   1  250.60    3.83
  -3   0   1  582.73    6.79
  -4   0   1  273.62    5.31
  -5   0   1  135.34    4.22
  -6   0   1 1557.06   15.36
  -7   0   1   26.08    2.50
  -8   0   1  122.81    5.07
  -9   0   1  339.07    8.74
 -10   0   1    1.42    1.58
 -10   0   1    0.90    1.36
 -11   0   1  285.03    7.58
 -11   0   1  305.23    7.58
 -12   0   1  347.52    8.32
 -12   0   1  332.65    8.52
 -13   0   1  880.71   14.34
 -13   0   1  870.87   13.54
 -14   0   1   69.20    4.14
 -14   0   1   64.33    4.18
 -15   0   1  149.01    5.97
 -15   0   1  154.27    6.73
 -16   0   1   59.92    4.45
 -16   0   1   56.04    3.81
 -17   0   1  114.23    6.25
 -18   0   1   15.58    2.70
 -19   0   1   60.56    4.96
 -20   0  -1    4.63    2.01
 -20   0   1    5.91    2.15
 -21   0   1 1013.96   21.28
 -21   0  -1  984.57   21.07
 -22   0  -1   47.77    2.67
 -22   0  -1   45.26    4.93
 -22   0   1   48.60    4.98
 -22   0   1   47.64    2.68
 -23   0  -1   -0.13    1.02
 -23   0   1    1.23    0.94
 -23   0  -1    2.10    1.84
 -23   0   1    0.85    1.78
 -24   0   1   41.12    2.71
 -24   0  -1   40.95    4.89
 -24   0  -1   38.30    2.50
 -24   0   1   41.90    5.05
 -25   0  -1   37.81    2.58
 -25   0  -1   45.07    5.31
 -25   0   1   40.12    2.74
 -25   0   1   46.82    5.45
 -26   0  -1    7.85    1.51
 -26   0   1    7.62    1.57
 -26   0  -1    9.07    2.84
 -26   0   1    8.06    2.63
 -27   0  -1  214.48   11.63
 -27   0  -1  217.43    6.10
 -27   0   1  212.38   11.59
 -27   0   1  202.02    6.13
 -28   0  -1   66.23    3.55
 -28   0   1   66.33    3.60
 -29   0   1   31.68    2.77
 -29   0  -1   34.55    2.75
 -30   0  -1   55.05    3.34
 -30   0   1   55.65    3.52
 -31   0   1   -0.51    1.44
 -31   0  -1   -0.10    1.31
 -32   0   1    1.18    1.38
 -32   0  -1    3.02    1.28
 -33   0   1    0.14    1.44
 -33   0  -1   -0.41    1.27
 -34   0   1    0.42    1.32
 -34   0  -1    0.27    1.31
 -35   0  -1   61.13    3.18
 -36   0  -1   32.94    2.38
 -37   0  -1    2.82    1.04
 -37   0   1    4.30    1.18
 -38   0   1    6.51    1.28
 -38   0  -1    5.82    1.18
 -39   0   1   27.82    1.82
 -39   0  -1   28.44    1.77
   0   1   1 4179.38   15.44
   0  -1   1 4137.23   14.56
  -1   1   1 1604.35    7.19
  -1  -1   1 1634.51    9.75
   1   1   1 1628.90    8.96
  -1   1   1 1628.04   10.60
  -2  -1   1  381.65    5.19
  -2   1   1  373.55    4.52
   2   1   1  372.81    3.80
  -3  -1   1  228.26    3.69
  -3   1   1  216.30    4.53
  -3  -1   1  232.47    4.55
  -3   1   1  229.82    3.73
  -3   1   1  228.05    4.21
  -3  -1  -1  230.21    3.69
  -4   1   1  430.39    5.66
  -4  -1   1  444.25    7.03
  -4  -1  -1  453.61    6.07
  -4   1   1  438.52    6.65
  -4   1   1  436.43    6.71
  -4  -1   1  432.06    5.67
  -5   1   1    2.41    0.77
  -5  -1   1    2.50    0.79
  -5   1   1    1.42    1.08
  -5  -1   1    2.44    1.18
  -5   1   1    1.71    1.04
  -6  -1   1  165.91    5.19
  -6   1  -1  168.66    2.36
  -6   1   1  167.67    4.79
  -6   1   1  161.80    4.99
  -7   1   1  148.45    4.69
  -7  -1   1  153.71    5.43
  -7   1  -1  149.85    2.37
  -8   1  -1  149.40    2.51
  -8   1   1  150.93    4.91
  -8  -1   1  149.14    5.72
  -9   1   1  493.47    8.99
  -9   1  -1  470.75    4.66
  -9  -1   1  476.46   10.57
 -10   1  -1  142.96    2.71
 -10  -1   1  147.99    6.31
 -10  -1  -1  141.13    2.22
 -10   1   1  149.23    5.27
 -10  -1   1  149.51    5.19
 -10   1   1  149.67    5.19
 -11   1   1    2.95    1.42
 -11  -1   1    4.80    2.13
 -11   1  -1    2.78    0.60
 -11  -1   1    1.95    1.15
 -11   1   1    2.46    1.24
 -12   1   1  119.20    5.06
 -12   1  -1  112.95    2.50
 -12  -1   1  123.94    5.22
 -12  -1   1  122.50    6.28
 -12   1   1  120.63    5.15
 -13  -1   1   58.00    3.72
 -13  -1   1   62.85    4.86
 -13  -1   1   55.45    3.83
 -13   1   1   51.15    3.54
 -13   1   1   58.64    3.99
 -14  -1   1    1.89    1.39
 -14  -1   1    2.69    1.53
 -14   1   1    0.33    1.40
 -14   1   1    0.53    1.46
 -15  -1   1 1205.06   16.76
 -15   1   1 1203.12   16.99
 -15  -1   1 1181.01   18.05
 -15   1   1 1182.01   18.12
 -16  -1   1   17.78    2.52
 -16   1   1   17.59    2.74
 -16   1   1   17.31    2.47
 -16  -1   1   16.41    2.55
 -17   1   1   89.57    5.54
 -17  -1   1   92.53    5.62
 -18  -1   1   42.82    4.06
 -18   1   1   39.99    3.93
 -19   1   1  783.12   17.21
 -19  -1   1  792.79   17.33
 -20   1   1   -1.21    1.58
 -20  -1   1    0.45    1.54
 -20  -1  -1   -0.23    1.79
 -20   1  -1    3.61    1.70
 -21  -1   1   95.48    6.71
 -21   1  -1   95.58    6.71
 -21  -1  -1   90.58    6.49
 -21   1   1   93.18    6.69
 -22  -1  -1   17.03    1.72
 -22   1  -1   16.27    1.67
 -22   1   1   19.03    1.82
 -22  -1  -1   19.26    3.12
 -22  -1   1   16.64    1.73
 -22   1  -1   15.66    2.80
 -22   1   1   17.61    3.22
 -22  -1   1   15.92    3.09
 -23   1   1   24.82    2.16
 -23  -1  -1   25.69    2.10
 -23   1  -1   28.34    2.18
 -23   1   1   23.60    3.73
 -23   1  -1   27.99    4.09
 -23  -1   1   25.90    2.19
 -23  -1   1   27.23    4.03
 -23  -1  -1   26.78    4.04
 -24  -1  -1    2.58    1.98
 -24   1  -1    1.55    1.05
 -24   1   1    1.91    1.97
 -24   1   1    0.76    1.03
 -24  -1   1    2.02    1.07
 -24   1  -1    0.64    1.51
 -24  -1   1    1.67    1.53
 -24  -1  -1    1.99    0.98
 -25  -1  -1   81.47    3.73
 -25   1   1   89.45    7.26
 -25  -1   1   97.49    7.55
 -25  -1  -1   83.44    6.92
 -25  -1   1   81.65    3.85
 -25   1  -1   80.98    3.74
 -25   1   1   82.14    3.88
 -25   1  -1   88.98    7.17
 -26  -1  -1   -1.02    1.25
 -26  -1   1   -2.96    2.41
 -26   1   1    0.01    1.20
 -26   1  -1   -0.40    1.19
 -26   1  -1   -0.50    2.06
 -26  -1  -1   -1.70    2.29
 -26   1   1    2.33    2.19
 -26  -1   1   -0.26    1.20
 -27   1   1   98.89    8.00
 -27  -1  -1   99.04    7.94
 -27  -1   1   96.20    4.35
 -27   1  -1  106.69    8.24
 -27  -1   1  103.58    8.23
 -27   1   1   97.49    4.35
 -27   1  -1  108.38    4.41
 -27  -1  -1  105.82    4.38
 -28  -1   1   12.86    1.86
 -28   1   1   10.70    1.79
 -28  -1  -1   15.13    2.02
 -28   1  -1   11.79    1.87
 -29  -1  -1   85.33    4.08
 -29   1   1   84.83    4.14
 -29  -1   1   83.48    4.13
 -29   1  -1   81.08    3.99
 -30   1   1   68.94    3.90
 -30  -1  -1   71.94    3.84
 -30   1  -1   72.01    3.82
 -30  -1   1   70.77    3.87
 -31   1  -1    3.17    1.55
 -31  -1   1    0.52    1.44
 -31  -1  -1    2.13    1.30
 -31   1   1    1.85    1.40
 -32  -1  -1   28.72    2.55
 -32  -1   1   31.08    2.80
 -32   1   1   29.83    2.74
 -32   1  -1   31.41    2.61
 -33  -1   1   55.87    3.52
 -33   1   1   54.71    3.44
 -33  -1  -1   56.08    3.22
 -33   1  -1   58.87    3.31
 -34   1   1   81.72    4.01
 -34  -1  -1   73.07    3.82
 -34   1  -1   77.42    3.81
 -34  -1   1   83.10    3.98
 -35   1  -1    9.63    1.58
 -35  -1  -1    8.10    1.53
 -36   1   1   -1.54    1.17
 -36   1  -1   -1.93    1.17
 -36  -1  -1   -1.87    1.21
 -37   1  -1    0.57    0.96
 -37  -1  -1    0.70    1.05
 -37   1  -1    0.70    0.94
 -37   1   1    0.74    0.99
 -38   1  -1   -0.72    0.95
 -38   1   1    0.20    0.91
 -38  -1  -1   -0.82    0.88
 -38  -1   1   -0.33    0.91
 -39   1   1    2.48    1.03
 -39  -1   1    4.19    1.01
 -39   1  -1    4.35    1.01
 -39  -1  -1    3.14    0.97
   0   2   1    0.98    0.69
  -1   2   1  170.11    3.93
  -1  -2   1  164.37    3.70
  -2  -2  -1 2463.49   10.20
  -2  -2   1 2438.25   14.75
  -3  -2   1  519.98    5.62
  -3  -2   1  511.96    7.29
  -3   2   1  501.56    7.33
  -3   2   1  519.63    5.63
   3   2   1  505.47    5.22
  -3  -2  -1  513.09    5.66
  -4  -2   1 1178.40    9.23
  -4   2   1 1170.82    9.22
  -4  -2  -1 1170.30   10.00
  -4   2   1 1139.92   11.53
  -4  -2   1 1166.39   11.88
  -5  -2  -1    1.47    0.97
  -5   2   1    2.48    1.41
  -5  -2   1    1.83    0.90
  -5   2  -1    2.69    0.73
  -5   2   1    2.07    0.79
  -6  -2   1   99.37    4.22
  -6   2   1   85.40    3.11
  -6   2   1   89.51    3.71
  -6   2  -1   85.05    2.35
  -6  -2  -1   95.23    3.68
  -6  -2   1   86.87    3.08
  -7  -2   1  418.82    7.09
  -7   2  -1  416.88    5.21
  -7  -2   1  409.92    8.91
  -7   2   1  414.27    7.09
  -7   2   1  417.22    8.04
  -7  -2  -1  400.30    7.99
  -8   2  -1   67.95    2.26
  -8  -2   1   69.32    3.23
  -8   2   1   69.57    3.62
  -8  -2   1   68.36    4.08
  -8   2   1   67.97    3.24
  -8  -2  -1   69.08    3.69
  -9  -2   1  322.02    7.15
  -9   2  -1  321.76    4.86
  -9   2  -1  332.94    3.92
  -9   2   1  322.96    7.14
  -9  -2  -1  324.96    8.29
  -9  -2   1  330.54    8.93
  -9   2   1  336.44    7.69
  10   2  -1   17.79    0.92
 -10  -2   1   19.58    2.10
 -10   2  -1   18.61    0.90
 -10  -2   1   18.86    2.76
 -10   2  -1   20.12    1.38
 -10   2   1   19.60    2.26
 -10   2   1   19.16    2.08
 -11   2   1    9.15    1.78
 -11  -2   1    7.63    1.69
 -11  -2   1    5.60    2.00
 -11   2  -1    7.19    0.91
 -11   2   1    8.07    1.64
 -12  -2   1  143.76    5.65
 -12   2  -1  139.31    3.37
 -12  -2  -1  141.02    2.86
 -12   2   1  149.80    5.81
 -12  -2   1  157.02    7.17
 -12   2   1  144.20    5.66
 -13  -2   1  489.82   10.69
 -13   2   1  480.62   10.61
 -13   2   1  484.20   10.60
 -13  -2   1  494.92   13.15
 -13   2  -1  452.08    6.01
 -14  -2   1   53.13    3.91
 -14   2   1   50.70    3.87
 -14  -2   1   54.25    4.82
 -14   2   1   57.71    3.87
 -15   2   1  470.37   10.79
 -15   2   1  446.92   11.33
 -15  -2   1  446.02   13.62
 -15  -2   1  448.43   11.31
 -15  -2   1  456.67   10.53
 -16   2   1  100.59    5.22
 -16  -2   1  100.72    5.17
 -16   2   1   95.35    5.52
 -16  -2   1   99.41    5.61
 -17   2   1    6.98    2.04
 -17  -2   1    6.05    1.93
 -18  -2   1   64.48    5.07
 -18   2   1   55.24    4.68
 -19  -2  -1   56.01    4.90
 -19   2  -1   51.46    4.68
 -19   2   1   49.41    4.79
 -19  -2   1   54.55    4.88
 -20   2   1   20.96    3.31
 -20  -2  -1   20.45    3.22
 -20  -2   1   22.97    3.37
 -20   2  -1   18.17    3.01
 -21  -2  -1  720.37   18.07
 -21   2   1  744.04   18.14
 -21   2  -1  714.11   17.97
 -21  -2   1  765.49   18.40
 -22   2   1   20.02    3.42
 -22   2  -1   18.43    3.23
 -22   2   1   21.65    2.01
 -22  -2  -1   20.60    1.87
 -22  -2   1   22.32    1.97
 -22  -2  -1   19.92    3.44
 -22   2  -1   22.77    1.91
 -22  -2   1   17.60    3.35
 -23  -2  -1   -0.39    1.85
 -23  -2  -1   -1.82    1.21
 -23  -2   1   -0.77    1.16
 -23   2  -1   -1.35    1.28
 -23   2   1   -1.41    1.24
 -23   2  -1    0.52    1.52
 -23  -2   1   -0.06    1.62
 -23   2   1    0.44    1.54
 -24  -2   1   35.80    2.50
 -24  -2   1   38.43    4.72
 -24   2   1   35.75    4.61
 -24   2   1   34.84    2.49
 -24   2  -1   36.07    2.47
 -24  -2  -1   34.05    4.64
 -24  -2  -1   36.41    2.48
 -24   2  -1   32.56    4.41
 -25  -2   1   51.98    5.58
 -25  -2  -1   45.89    5.18
 -25   2   1   51.05    5.64
 -25   2  -1   54.95    3.07
 -25   2  -1   46.34    5.17
 -25   2   1   50.84    3.05
 -25  -2   1   53.93    3.13
 -25  -2  -1   49.60    2.98
 -26  -2   1   -0.05    1.85
 -26   2  -1   -0.51    1.63
 -26   2   1   -0.08    1.99
 -26   2   1    1.08    1.26
 -26   2  -1   -0.12    1.09
 -26  -2   1    0.69    1.18
 -26  -2  -1    3.55    2.14
 -26  -2  -1    1.76    1.31
 -27  -2  -1  276.12    6.92
 -27   2   1  291.75    7.10
 -27  -2  -1  274.55   13.09
 -27   2  -1  278.13    6.98
 -27  -2   1  280.13   13.40
 -27   2   1  276.92   13.37
 -27  -2   1  285.24    7.09
 -27   2  -1  284.84   13.29
 -28   2   1   97.96    4.46
 -28  -2   1   95.85    4.41
 -28   2  -1   99.38    4.37
 -28  -2  -1  100.62    4.40
 -29  -2  -1   26.47    2.51
 -29  -2   1   25.99    2.46
 -29   2  -1   23.60    2.39
 -29   2   1   25.28    2.48
 -30  -2   1   55.10    3.36
 -30   2  -1   51.79    3.26
 -30   2   1   50.82    3.23
 -30  -2  -1   50.49    3.33
 -31  -2   1    0.04    1.31
 -31  -2  -1    0.11    1.18
 -31   2  -1    1.37    1.25
 -31   2   1   -0.02    1.26
 -32  -2   1    1.24    1.34
 -32  -2  -1   -0.85    1.33
 -32   2   1    0.28    1.31
 -32   2  -1    0.30    1.19
 -33  -2   1   -1.13    1.42
 -33   2   1    0.17    1.31
 -33   2  -1   -1.26    1.34
 -33  -2  -1   -0.23    1.29
 -34   2   1    2.82    1.35
 -34  -2  -1    3.28    1.31
 -34  -2   1    2.12    1.31
 -34   2  -1    1.56    1.20
 -35  -2  -1   41.48    2.83
 -35   2  -1   44.07    2.90
 -36   2  -1   35.90    2.45
 -36   2  -1   34.29    2.39
 -36  -2  -1   35.50    2.44
 -36   2   1   36.83    2.49
 -37   2  -1   -1.36    1.10
 -37  -2  -1   -1.08    1.12
 -37   2  -1   -2.02    1.22
 -37   2   1    0.48    0.98
 -38  -2   1    4.14    1.09
 -38   2   1    5.72    1.20
 -38   2  -1    4.85    1.10
 -39  -2   1    9.13    1.22
 -39   2  -1   10.91    1.20
 -39  -2  -1    9.97    1.22
 -39   2   1    9.62    1.24
  -1  -3   1 1029.79   10.50
  -1  -3  -1  984.42    7.16
   2   3   1  371.14    5.72
  -2  -3   1  366.14    6.54
  -2  -3  -1  373.68    4.81
  -3   3   1   20.62    1.96
  -3  -3  -1   19.93    1.40
  -3  -3   1   21.25    1.93
  -3  -3   1   24.46    1.33
  -3   3   1   21.77    1.34
   3   3   1   23.92    1.53
  -4   3   1    3.37    0.78
  -4  -3   1    3.91    0.78
  -4  -3   1    4.04    1.32
  -4   3   1    2.35    1.44
  -4  -3  -1    4.08    1.03
   4   3   1    2.60    0.83
  -5   3   1 1626.88   15.53
  -5  -3   1 1651.13   16.15
  -5   3   1 1618.98   11.93
  -5  -3  -1 1641.47   13.72
  -5   3  -1 1619.15   11.87
  -5  -3   1 1649.77   11.96
  -6   3   1 2082.97   18.33
  -6  -3   1 2123.11   19.51
  -6   3   1 2067.97   14.55
  -6  -3   1 2105.65   14.64
  -6  -3  -1 2141.51   17.25
  -6   3  -1 2114.92   13.74
  -7   3   1  149.19    4.29
  -7  -3   1  151.15    5.72
  -7  -3   1  151.97    4.33
  -7   3   1  152.43    5.23
  -7   3  -1  156.10    3.87
  -7  -3  -1  159.47    5.25
  -8   3   1   23.05    2.43
  -8  -3  -1   21.69    2.33
  -8   3   1   21.82    1.96
  -8  -3   1   23.86    2.67
  -8   3  -1   23.54    1.68
  -8  -3   1   22.65    2.00
  -9  -3  -1  256.65    7.42
  -9   3  -1  249.44    5.07
  -9   3  -1  259.92    4.21
   9   3  -1  251.56    4.15
  -9   3   1  249.96    6.27
  -9  -3   1  252.38    6.30
  -9   3   1  260.07    7.18
  -9  -3   1  259.98    8.14
  10   3  -1  340.45    4.65
 -10   3   1  341.46    7.73
 -10   3  -1  343.72    4.64
 -10  -3  -1  340.11    9.08
 -10   3  -1  343.02    5.99
 -10  -3   1  342.46    9.69
 -10   3   1  343.61    8.53
 -10  -3   1  348.73    7.80
 -11  -3  -1   68.03    4.42
 -11  -3   1   68.82    3.76
  11   3  -1   65.04    1.94
 -11   3  -1   66.88    2.75
 -11   3   1   69.18    3.83
 -11  -3   1   69.60    4.81
 -11   3   1   67.38    4.08
 -12  -3  -1  111.29    5.91
 -12   3   1  104.52    4.85
 -12   3  -1  104.92    3.43
 -12  -3   1  109.38    4.98
 -12   3   1  113.99    5.22
 -12  -3   1  110.91    6.20
 -13   3   1  289.81    8.26
 -13  -3   1  278.82   10.20
 -13  -3   1  280.71    8.12
 -13   3  -1  270.74    5.45
 -13   3   1  290.35    8.51
 -14  -3   1    6.09    1.73
 -14   3   1    5.36    1.65
 -14  -3   1    3.29    2.24
 -15   3   1  818.88   15.13
 -15  -3   1  827.45   15.19
 -15  -3   1  849.36   18.93
 -16  -3   1   37.70    4.46
 -16  -3   1   38.64    3.65
 -16   3   1   44.12    3.82
 -17  -3   1   56.18    4.46
 -17   3   1   63.57    4.73
 -18  -3   1  233.71    9.16
 -18   3   1  226.22    9.02
 -19  -3   1  837.25   17.94
 -19   3   1  850.60   18.05
 -19  -3  -1  819.85   18.06
 -19   3  -1  827.56   18.09
 -20  -3  -1   -2.52    1.92
 -20   3   1    0.12    1.54
 -20  -3   1    0.43    1.61
 -20   3  -1    0.03    1.82
 -21  -3   1   68.59    5.77
 -21  -3  -1   68.91    5.73
 -21   3  -1   70.90    5.79
 -21   3   1   74.59    5.97
 -22   3  -1   57.50    5.44
 -22  -3   1   60.31    3.00
 -22  -3   1   52.73    5.21
 -22  -3  -1   57.09    5.41
 -22  -3  -1   54.97    2.86
 -22   3   1   60.19    3.06
 -22   3  -1   55.79    2.90
 -22   3   1   60.05    5.62
 -23   3   1  205.69    5.64
 -23   3   1  206.93   10.28
 -23  -3  -1  200.43   10.19
 -23   3  -1  205.80   10.25
 -23  -3   1  212.71   10.45
 -23  -3  -1  204.14    5.51
 -23  -3   1  202.36    5.59
 -23   3  -1  207.54    5.53
 -24   3  -1   58.35    3.14
 -24  -3  -1   58.55    5.76
 -24   3   1   58.78    5.96
 -24  -3   1   61.97    3.24
 -24  -3  -1   62.42    3.23
 -24   3   1   65.91    3.29
 -24  -3   1   63.04    6.06
 -24   3  -1   64.46    5.96
 -25  -3   1  144.70    4.91
 -25   3   1  136.63    4.83
 -25  -3  -1  139.41    8.94
 -25   3   1  151.05    9.35
 -25   3  -1  135.64    8.72
 -25  -3   1  150.25    9.40
 -25  -3  -1  146.97    4.85
 -25   3  -1  145.30    4.82
 -26  -3  -1   -0.73    1.18
 -26   3  -1   -1.62    2.15
 -26   3   1   -1.20    1.31
 -26  -3  -1   -1.02    2.26
 -26   3  -1   -1.36    1.22
 -26   3   1   -0.74    1.95
 -26  -3   1    2.27    1.82
 -26  -3   1   -0.51    1.21
 -27  -3  -1   63.85    3.43
 -27   3   1   66.96    6.70
 -27   3   1   57.89    3.47
 -27  -3   1   60.56    3.46
 -27  -3  -1   60.11    6.35
 -27  -3   1   64.95    6.58
 -27   3  -1   64.19    6.55
 -27   3  -1   66.27    3.50
 -28  -3   1    0.46    1.22
 -28  -3  -1   -0.32    1.26
 -28   3  -1    0.75    1.23
 -28   3   1   -0.45    1.28
 -29   3   1  125.75    4.94
 -29   3  -1  122.49    4.75
 -29  -3   1  118.60    4.87
 -29  -3  -1  126.46    4.83
 -30   3  -1   82.53    4.05
 -30   3   1   87.58    4.30
 -30  -3  -1   84.84    4.16
 -30  -3   1   85.04    4.19
 -31   3   1    2.66    1.42
 -31   3  -1    1.85    1.24
 -31  -3  -1    2.35    1.41
 -31  -3   1    2.35    1.29
 -32   3   1    1.79    1.41
 -32  -3  -1    3.26    1.42
 -32   3  -1    2.96    1.33
 -32  -3   1    3.74    1.44
 -33  -3  -1  112.23    4.36
 -33   3  -1  114.51    4.35
 -33  -3   1  109.07    4.62
 -33   3   1  104.30    4.49
 -34  -3  -1   21.62    2.18
 -34   3  -1   22.55    2.23
 -34   3   1   20.08    2.11
 -34  -3   1   24.02    2.24
 -35   3  -1   -0.65    1.27
 -35  -3  -1   -1.29    1.24
 -35   3  -1   -1.46    1.22
 -35   3   1   -0.35    1.20
 -36   3   1   -1.82    1.26
 -36   3  -1   -3.52    1.33
 -36   3  -1   -1.76    1.11
 -36  -3  -1   -2.58    1.21
 -37  -3  -1   -1.71    1.08
 -37   3   1   -1.09    1.09
 -37   3  -1   -0.13    1.00
 -37   3  -1   -1.18    0.97
 -38   3  -1    4.81    1.11
 -38   3   1    4.44    1.15
 -39   3   1    6.14    1.11
 -39  -3  -1    3.31    0.88
 -39  -3   1    3.60    0.93
  -1  -4  -1  162.43    3.67
   1   4   1  169.07    4.63
  -1  -4   1  163.03    4.79
  -2  -4   1  354.34    7.18
  -2  -4  -1  372.21    5.63
   2   4   1  371.67    6.53
   3   4   1  406.70    6.66
  -3  -4   1  404.34    7.84
  -3  -4  -1  402.41    6.25
   4   4   1  113.78    3.65
  -4   4   1  119.59    3.04
  -4  -4   1  109.50    4.49
  -4  -4  -1  118.75    3.72
  -4  -4   1  118.41    3.01
  -5  -4   1   68.85    3.71
  -5   4  -1   69.75    2.98
  -5  -4   1   72.56    2.59
  -5   4   1   70.29    2.57
  -5  -4  -1   70.62    3.26
  -6  -4   1 2095.87   14.66
  -6  -4  -1 2102.00   17.62
  -6  -4   1 2105.20   20.19
  -6   4  -1 2071.79   15.64
  -6   4   1 2085.97   14.62
  -7  -4   1 2995.46   18.91
  -7   4   1 2984.67   18.91
  -7  -4  -1 3076.28   22.84
  -7  -4   1 3077.25   25.86
  -7   4  -1 3008.41   19.11
  -8   4  -1   56.76    2.29
  -8  -4  -1   55.19    3.57
  -8  -4   1   54.29    2.80
  -8   4   1   51.85    2.77
  -8  -4   1   55.61    3.95
  -8   4  -1   51.24    2.68
   8   4  -1   48.93    2.26
  -9   4  -1  368.18    6.89
  -9   4   1  370.25    7.56
  -9  -4  -1  390.46    9.29
   9   4  -1  378.02    5.79
  -9   4  -1  376.21    5.77
  -9  -4   1  375.24    7.56
  -9  -4   1  381.08   10.04
 -10  -4   1    9.95    2.32
 -10   4  -1   12.07    1.14
 -10  -4   1    9.25    1.51
  10   4  -1   10.85    1.09
 -10   4   1    9.42    1.59
 -10  -4  -1   11.36    2.08
 -10   4  -1   12.40    1.50
 -11  -4   1    6.47    2.07
 -11  -4  -1    6.40    1.88
 -11   4  -1    6.11    1.26
  11   4  -1    5.30    0.81
 -11   4   1    7.51    1.57
 -11  -4   1    5.34    1.47
 -11   4  -1    6.11    0.84
 -12  -4   1  294.07   10.21
 -12   4   1  299.73    8.02
 -12   4  -1  297.95    6.45
 -12  -4  -1  313.21    9.66
 -12  -4   1  306.32    8.09
 -13  -4  -1 1102.64   18.97
 -13   4   1 1038.13   15.53
 -13  -4   1 1072.45   20.05
 -13  -4   1 1051.41   15.65
 -13   4  -1  994.67   11.80
 -14  -4   1   93.83    6.42
 -14  -4   1   87.54    4.83
 -14   4   1   93.24    5.03
 -14  -4  -1   95.76    6.01
 -15  -4   1  200.73    7.57
 -15  -4   1  212.94    9.82
 -15   4   1  190.92    7.35
 -16  -4   1   16.53    2.59
 -16  -4   1   11.70    2.89
 -16   4   1   15.79    2.51
 -17   4   1    0.82    1.25
 -17  -4   1    0.31    2.21
 -17  -4   1    0.71    1.45
 -18  -4   1    2.01    2.27
 -18   4   1    4.11    1.67
 -18  -4   1    2.65    1.53
 -19   4   1   56.67    4.83
 -19  -4  -1   57.63    4.96
 -19  -4   1   61.36    5.06
 -19   4  -1   54.82    4.84
 -20   4  -1   14.47    2.75
 -20  -4  -1   13.15    2.83
 -20   4   1   13.52    3.02
 -20  -4   1   14.60    2.90
 -21  -4   1 1243.57   23.68
 -21   4   1 1244.61   23.59
 -21  -4  -1 1222.07   23.60
 -21   4  -1 1226.06   23.40
 -22  -4   1   24.46    3.71
 -22   4   1   21.91    3.48
 -22   4  -1   20.84    1.93
 -22  -4   1   24.15    2.04
 -22  -4  -1   19.08    3.38
 -22  -4  -1   21.93    1.95
 -22   4  -1   20.61    3.49
 -22   4   1   24.76    2.14
 -23  -4   1   -2.46    1.98
 -23   4  -1   -0.61    1.23
 -23   4  -1    0.51    1.48
 -23   4   1   -0.30    1.57
 -23  -4   1   -0.94    1.12
 -23   4   1   -0.05    1.08
 -23  -4  -1   -1.23    1.21
 -23  -4  -1    0.21    1.76
 -24   4  -1   38.56    4.76
 -24  -4  -1   40.51    2.59
 -24   4   1   40.26    2.71
 -24  -4   1   40.51    2.73
 -24  -4  -1   38.15    4.80
 -24   4  -1   41.55    2.63
 -24  -4   1   39.48    4.92
 -24   4   1   42.42    4.97
 -25  -4   1    4.63    2.13
 -25   4   1    2.56    1.91
 -25   4   1    3.32    1.16
 -25  -4   1    3.68    1.31
 -25   4  -1    3.41    1.19
 -25  -4  -1    4.29    1.25
 -25  -4  -1    1.05    1.57
 -25   4  -1    2.53    1.78
 -26  -4  -1    7.15    1.59
 -26   4   1    6.25    2.67
 -26   4   1    5.59    1.52
 -26  -4   1    3.14    1.94
 -26   4  -1    5.86    1.48
 -26  -4  -1    4.64    2.38
 -26   4  -1    7.41    2.58
 -26  -4   1    5.45    1.45
 -27   4  -1  344.12    7.49
 -27  -4  -1  339.36    7.52
 -27  -4   1  336.27    7.61
 -27   4   1  341.91    7.66
 -28  -4  -1  101.27    4.29
 -28   4   1   98.13    4.28
 -28  -4   1   92.47    4.31
 -28   4  -1  100.04    4.21
 -29   4   1   25.69    2.56
 -29   4  -1   27.69    2.42
 -29  -4  -1   25.74    2.36
 -29  -4   1   27.56    2.59
 -30   4  -1   38.75    2.78
 -30  -4  -1   36.62    2.70
 -30  -4   1   39.84    2.93
 -30   4   1   36.75    2.85
 -31   4  -1   11.14    1.82
 -31  -4  -1    8.90    1.73
 -31   4   1   10.84    1.82
 -31  -4   1    9.52    1.80
 -32  -4   1    8.17    1.70
 -32   4  -1    7.25    1.54
 -32  -4  -1    6.67    1.56
 -32   4   1    6.29    1.55
 -33  -4  -1   -0.01    1.21
 -33   4  -1   -0.55    1.15
 -33   4   1    0.43    1.26
 -33   4   1   -1.78    1.43
 -33  -4   1   -1.80    1.44
 -34   4  -1    6.44    1.49
 -34   4  -1    5.57    1.40
 -34   4   1    6.94    1.61
 -34  -4  -1    6.08    1.40
 -35  -4  -1   27.24    2.21
 -35   4  -1   28.17    2.16
 -35   4  -1   29.83    2.30
 -35   4   1   23.87    2.27
 -36  -4  -1   36.92    2.40
 -36   4  -1   37.46    2.33
 -36   4   1   39.37    2.53
 -36   4  -1   37.68    2.40
 -37   4   1    1.15    1.03
 -37   4  -1    0.47    1.00
 -38   4   1    5.82    1.19
 -38   4  -1    4.13    1.06
 -39   4   1    6.66    1.09
 -39  -4   1    7.01    1.07
   0   5   1  862.74   11.62
   0  -5   1  825.75   11.61
  -1  -5  -1  124.48    3.74
   1   5   1  134.99    4.68
  -1  -5   1  126.11    4.65
   2   5   1   54.19    3.01
  -2  -5   1   53.35    3.32
  -2  -5  -1   51.70    2.61
  -3  -5   1   18.13    2.25
   3   5   1   21.55    2.02
  -3  -5  -1   17.73    1.72
  -4  -5  -1  134.84    4.36
  -4  -5   1  141.85    5.29
  -4   5   1  153.89    3.51
  -4  -5   1  153.95    3.48
  -5  -5  -1  217.12    5.79
  -5   5   1  222.35    4.47
  -5  -5   1  212.76    6.70
  -5   5  -1  221.25    5.76
  -5  -5   1  226.46    4.49
  -6  -5  -1  465.65    8.99
  -6   5   1  492.03    7.13
  -6  -5   1  497.21    7.16
  -6  -5   1  467.52   10.14
  -6   5  -1  495.97    8.60
  -6   5  -1  502.01    7.51
  -7  -5  -1  130.66    5.08
   7   5  -1  138.90    3.97
  -7  -5   1  132.59    5.77
  -7   5  -1  135.38    4.66
  -7   5  -1  137.22    3.97
  -7  -5   1  138.61    4.16
  -7   5   1  132.39    4.10
  -8   5   1  639.48    9.39
  -8  -5   1  664.15   13.11
  -8   5  -1  626.96    9.88
  -8   5  -1  660.16    8.53
  -8  -5   1  643.29    9.41
   8   5  -1  648.74    8.49
  -8  -5  -1  657.40   11.82
  -9   5  -1  767.41   11.06
  -9  -5   1  776.60   10.99
   9   5  -1  786.71    9.27
  -9  -5  -1  778.82   13.43
  -9   5  -1  786.34    9.25
  -9   5   1  776.55   11.05
  -9  -5   1  779.31   14.89
 -10   5  -1  399.65    8.06
 -10   5   1  394.42    8.18
  10   5  -1  414.79    6.71
 -10  -5   1  393.72   11.02
 -10   5  -1  405.82    6.63
 -10  -5   1  403.33    8.39
 -10  -5  -1  397.94   10.20
 -11   5   1   25.88    2.43
 -11   5  -1   28.06    1.76
 -11   5  -1   29.02    2.41
 -11  -5   1   27.04    3.54
 -11  -5  -1   29.00    3.23
 -11  -5   1   27.27    2.44
  11   5  -1   28.59    1.81
 -12  -5   1   69.34    3.93
 -12  -5   1   67.20    5.19
 -12   5  -1   66.26    3.46
 -12  -5  -1   66.59    4.70
 -12   5   1   65.28    3.82
 -13  -5   1  109.06    5.17
 -13   5   1  105.79    5.02
 -13  -5   1  110.13    6.83
 -13  -5  -1  116.24    6.40
 -13   5  -1  111.49    4.39
 -14  -5   1  286.39   11.28
 -14  -5  -1  286.48   10.35
 -14   5  -1  274.37    6.91
 -14  -5   1  281.60    8.61
 -14   5   1  284.84    8.70
 -15  -5  -1 1525.10   24.64
 -15  -5   1 1509.38   20.59
 -15  -5   1 1503.61   26.28
 -15   5   1 1482.63   20.37
 -16  -5   1    3.48    2.04
 -16   5   1    7.10    2.05
 -16  -5   1    6.73    1.98
 -17  -5   1   24.82    3.98
 -17   5   1   24.62    3.14
 -17  -5   1   27.26    3.30
 -18  -5   1   92.15    5.97
 -18  -5  -1   89.11    5.85
 -18  -5   1   95.07    7.59
 -18   5  -1   91.29    5.84
 -18   5   1   92.82    5.96
 -19   5  -1  334.26   11.54
 -19   5   1  347.06   11.75
 -19  -5   1  342.52   14.53
 -19  -5  -1  332.13   11.56
 -19  -5   1  337.79   11.64
 -20  -5   1    0.19    1.64
 -20  -5  -1   -1.36    1.76
 -20   5   1    0.24    1.47
 -20   5  -1   -0.83    1.57
 -21  -5   1   62.28    5.48
 -21   5  -1   61.39    5.40
 -21   5   1   61.94    5.45
 -21  -5  -1   62.94    5.50
 -22   5   1   30.26    2.27
 -22  -5  -1   31.41    2.26
 -22   5   1   27.96    4.01
 -22  -5  -1   30.81    4.01
 -22   5  -1   30.35    2.27
 -22  -5   1   36.15    4.39
 -22  -5   1   30.76    2.25
 -22   5  -1   28.43    3.83
 -23  -5   1  218.95    5.79
 -23   5   1  214.19    5.77
 -23   5  -1  223.44   10.62
 -23   5   1  222.93   10.70
 -23  -5  -1  209.43   10.39
 -23  -5  -1  210.81    5.56
 -23   5  -1  209.29    5.55
 -23  -5   1  228.81   10.96
 -24  -5   1    1.25    1.84
 -24  -5  -1    3.79    1.15
 -24   5  -1    5.21    1.26
 -24  -5  -1    2.64    1.88
 -24   5   1    3.86    1.23
 -24   5   1    1.15    1.62
 -24  -5   1    4.18    1.26
 -24   5  -1   -0.16    1.79
 -25   5   1   80.83    3.72
 -25  -5  -1   74.72    6.70
 -25   5  -1   79.25    6.78
 -25   5  -1   80.23    3.59
 -25  -5  -1   77.57    3.57
 -25  -5   1   74.77    6.66
 -25   5   1   78.85    6.93
 -25  -5   1   75.65    3.61
 -26  -5   1   -0.69    1.22
 -26   5  -1    0.39    1.12
 -26  -5  -1   -1.90    2.07
 -26   5   1    2.22    2.17
 -26  -5   1   -1.26    2.10
 -26   5  -1    2.40    1.82
 -26   5   1    0.40    1.13
 -26  -5  -1   -0.23    1.09
 -27   5  -1  141.49    4.85
 -27  -5   1  136.72    4.94
 -27  -5  -1  142.45    4.95
 -27   5   1  139.65    5.06
 -28   5   1   97.05    4.21
 -28   5  -1   95.86    4.09
 -28  -5  -1   95.39    4.12
 -28  -5   1   88.55    4.14
 -29   5  -1   34.31    2.57
 -29  -5  -1   34.16    2.59
 -29   5   1   32.22    2.78
 -29  -5   1   34.92    2.77
 -30  -5  -1   19.42    2.09
 -30  -5   1   19.90    2.26
 -30   5   1   18.90    2.17
 -30   5  -1   19.57    2.14
 -31  -5   1    0.59    1.27
 -31  -5  -1   -0.41    1.23
 -31   5   1   -0.94    1.37
 -31   5  -1    1.23    1.24
 -32   5   1   38.93    2.96
 -32  -5  -1   32.11    2.63
 -32   5  -1   35.14    2.62
 -32  -5   1   32.61    2.66
 -32   5   1   35.70    2.77
 -33   5   1   85.10    4.10
 -33   5   1   92.42    4.05
 -33   5  -1   90.96    4.05
 -33  -5  -1   95.00    4.00
 -33   5  -1   93.44    3.85
 -33  -5   1   95.31    4.14
 -34  -5  -1   48.60    2.90
 -34   5   1   48.41    3.06
 -34   5  -1   48.38    2.94
 -34   5  -1   42.01    2.72
 -35   5  -1    0.24    1.15
 -35   5  -1    0.89    1.04
 -35  -5  -1    0.11    0.99
 -35   5   1   -0.07    1.15
 -36   5  -1   -1.75    1.06
 -36  -5  -1   -2.91    1.18
 -36   5   1    0.46    1.10
 -36   5  -1   -2.03    1.24
 -37   5  -1    2.04    0.98
 -37   5   1    2.76    1.16
 -38   5  -1    6.09    1.10
 -38   5   1    4.85    1.12
 -39   5   1   -1.64    0.91
 -39  -5   1   -0.22    0.76
   0   6   1    0.07    1.36
   0  -6   1    0.22    1.37
  -1  -6   1   43.17    3.20
  -1   6   1   45.35    3.30
  -1  -6  -1   42.98    2.60
   1   6   1   46.91    3.22
  -2  -6  -1    9.05    1.56
  -2   6   1    8.23    1.89
   2   6   1   10.24    1.76
  -2  -6   1   12.05    2.17
   3   6   1  177.56    5.62
  -3  -6   1  174.84    6.10
  -3  -6  -1  172.59    5.10
  -4  -6  -1   15.02    1.88
  -4   6  -1   14.63    1.65
   4   6  -1   12.93    1.55
  -4  -6   1   12.18    2.10
  -5   6   1    0.85    0.65
  -5  -6   1    1.58    0.74
  -5   6  -1    0.71    0.86
  -5  -6  -1    0.51    1.22
  -5  -6   1    1.08    1.59
   5   6  -1    1.45    1.01
  -6  -6   1   26.30    3.03
  -6  -6   1   31.68    1.92
  -6   6   1   28.61    1.86
  -6  -6  -1   33.41    2.81
  -6   6  -1   27.59    2.10
  -6   6  -1   30.01    2.65
   6   6  -1   29.90    2.12
  -7  -6  -1 3535.43   26.78
  -7   6  -1 3537.58   21.64
  -7   6   1 3479.41   20.35
  -7  -6   1 3513.35   20.46
   7   6  -1 3475.78   21.55
  -7  -6   1 3529.27   30.00
  -7   6  -1 3445.12   24.89
  -8  -6   1  567.60    8.90
  -8  -6  -1  587.53   11.48
  -8   6   1  569.60    8.88
   8   6  -1  562.62    8.58
  -8   6  -1  574.14    8.70
  -8  -6   1  590.41   12.88
  -8   6  -1  561.13   10.23
  -9  -6   1  363.85    7.55
   9   6  -1  357.12    6.87
  -9   6  -1  363.92    7.00
  -9  -6   1  349.60   10.51
  -9   6  -1  355.12    8.27
  -9  -6  -1  348.09    9.43
  -9   6   1  352.83    7.47
  10   6  -1    7.62    1.17
 -10  -6   1    4.53    1.86
 -10   6  -1    9.60    1.75
 -10   6   1    5.75    1.42
 -10   6  -1    8.87    1.26
 -10  -6  -1    7.57    2.09
 -10  -6   1    6.32    1.35
 -11   6  -1   28.24    2.55
 -11   6  -1   28.72    2.00
 -11   6   1   33.05    2.73
  11   6  -1   26.45    1.96
 -11  -6   1   34.96    3.88
 -11  -6  -1   33.20    3.50
 -11  -6   1   27.99    2.52
 -12   6   1  314.79    8.31
 -12   6  -1  308.97    7.91
 -12  -6   1  308.43   10.85
 -12  -6  -1  325.07   10.40
 -12  -6   1  312.37    8.27
 -13  -6   1 1915.81   28.17
 -13   6   1 1912.50   21.32
 -13   6  -1 1885.68   19.58
 -13  -6  -1 1932.73   26.26
 -13  -6   1 1916.90   21.38
 -14  -6   1   88.04    6.39
 -14   6  -1   86.83    4.36
 -14  -6  -1   89.72    6.05
 -14   6   1   88.57    4.95
 -14  -6   1   87.75    4.89
 -15  -6  -1   29.67    3.87
 -15   6   1   32.95    3.26
 -15  -6   1   34.15    4.48
 -15  -6   1   35.36    3.40
 -16  -6   1   64.58    4.68
 -16   6   1   60.64    4.54
 -16  -6  -1   59.67    5.51
 -16  -6   1   59.28    5.86
 -17   6   1  185.13    7.95
 -17  -6   1  192.19    8.13
 -17  -6   1  181.45   10.19
 -17   6  -1  182.42    7.97
 -17  -6  -1  181.58    7.96
 -18  -6  -1   22.39    3.06
 -18   6  -1   24.20    3.18
 -18   6   1   23.73    3.22
 -18  -6   1   20.06    2.94
 -18  -6   1   24.53    4.31
 -19   6  -1   51.17    4.63
 -19  -6  -1   60.12    5.07
 -19  -6   1   54.52    6.11
 -19   6   1   54.50    4.81
 -19  -6   1   57.20    4.90
 -20   6  -1   25.23    3.53
 -20   6   1   23.75    3.39
 -20  -6  -1   25.93    3.56
 -20  -6   1   23.47    3.43
 -21  -6   1  751.65   18.43
 -21   6   1  753.93   18.31
 -21  -6  -1  733.77    9.69
 -21   6   1  732.86    9.92
 -21  -6   1  738.98    9.85
 -21  -6  -1  727.94   18.25
 -21   6  -1  727.55   18.09
 -21   6  -1  733.94    9.63
 -22  -6   1    7.31    1.37
 -22   6  -1    8.91    2.38
 -22  -6  -1    7.48    2.37
 -22   6   1    6.84    1.26
 -22  -6   1    5.42    2.16
 -22  -6  -1    6.94    1.30
 -22   6  -1    9.41    1.44
 -22   6   1    8.57    2.57
 -23  -6   1    2.38    1.06
 -23  -6  -1    2.03    1.53
 -23   6   1    1.70    1.53
 -23   6   1    2.13    0.99
 -23   6  -1    2.25    0.93
 -23  -6  -1    1.81    0.97
 -23  -6   1    2.57    1.95
 -23   6  -1    5.16    2.01
 -24   6   1   30.81    4.34
 -24  -6   1   31.40    2.36
 -24   6   1   31.90    2.40
 -24  -6  -1   32.46    2.33
 -24  -6   1   30.98    4.34
 -24   6  -1   27.50    4.08
 -24  -6  -1   31.01    4.17
 -24   6  -1   32.86    2.38
 -25   6  -1   47.81    2.87
 -25   6   1   44.17    2.93
 -25  -6   1   41.86    2.81
 -25   6  -1   45.73    5.21
 -25   6   1   53.73    5.75
 -25  -6   1   43.60    5.27
 -25  -6  -1   44.04    2.81
 -25  -6  -1   44.85    5.24
 -26   6  -1   11.45    3.13
 -26  -6   1   14.90    1.91
 -26  -6  -1   14.63    1.86
 -26   6   1   14.64    1.82
 -26   6  -1   13.26    1.78
 -26   6   1   12.56    3.10
 -26  -6   1   13.08    3.39
 -26  -6  -1   15.18    3.36
 -27   6  -1  152.63    5.06
 -27  -6  -1  152.17    5.08
 -27   6   1  139.50    5.10
 -27  -6   1  144.86    5.19
 -28  -6  -1   74.19    3.66
 -28   6  -1   71.83    3.62
 -28   6   1   70.72    3.69
 -28  -6   1   69.32    3.66
 -29   6  -1   55.88    3.25
 -29  -6  -1   56.70    3.29
 -29  -6   1   53.93    3.39
 -29   6   1   54.51    3.28
 -30  -6  -1   23.59    2.24
 -30   6   1   23.81    2.30
 -30   6   1   23.69    2.57
 -30  -6   1   22.57    2.35
 -30   6  -1   21.38    2.15
 -31   6   1  132.94    5.03
 -31   6   1  146.83    5.33
 -31  -6   1  137.23    5.14
 -31   6  -1  140.33    4.81
 -31   6  -1  137.61    5.09
 -31  -6  -1  136.77    4.89
 -32   6   1    1.29    1.37
 -32  -6  -1   -0.27    1.11
 -32   6  -1   -0.66    1.13
 -32   6  -1   -0.14    1.31
 -32   6   1    0.03    1.14
 -32  -6   1   -0.14    1.26
 -33   6  -1    1.22    1.11
 -33   6   1   -0.50    1.47
 -33  -6  -1   -1.59    1.25
 -33   6  -1   -0.69    1.20
 -34   6   1    3.45    1.42
 -34   6  -1    6.04    1.26
 -34  -6  -1    4.42    1.27
 -34   6  -1    6.60    1.60
 -35   6  -1   19.07    1.77
 -35   6  -1   21.76    1.98
 -35  -6  -1   15.91    1.78
 -35   6   1   20.68    2.11
 -36   6  -1   37.99    2.35
 -36   6   1   35.04    2.45
 -37   6  -1    2.85    0.98
 -37   6   1    4.61    1.17
 -38   6  -1    3.95    0.91
 -38   6   1    4.61    1.02
   0  -7   1 1767.05   19.70
   0  -7  -1 1742.72   17.06
  -1  -7   1  343.64    8.75
  -1  -7  -1  352.22    7.62
   1   7   1  363.86    8.80
  -1   7   1  354.89    9.00
  -2  -7   1  135.63    5.68
  -2   7   1  152.10    6.06
  -2  -7  -1  139.45    4.97
   2   7   1  148.99    5.66
   3   7   1    1.40    1.31
   3   7  -1    1.22    1.05
  -3  -7   1    0.66    1.45
  -3  -7  -1   -0.17    1.09
  -3   7   1    1.44    1.55
  -3   7  -1    0.68    0.91
  -4   7  -1    6.27    1.36
   4   7  -1    5.39    1.34
  -4   7   1    7.04    1.96
  -4  -7   1    5.37    1.82
  -4  -7  -1    7.09    1.52
  -5  -7   1   77.29    4.74
  -5  -7  -1   77.23    3.97
  -5   7  -1   78.16    3.63
   5   7  -1   77.73    3.57
  -6   7  -1    5.69    1.32
  -6  -7   1    5.07    2.00
  -6  -7   1    5.23    0.98
  -6   7   1    4.56    0.90
  -6  -7  -1    4.46    1.45
   6   7  -1    3.71    1.16
  -7  -7   1  106.62    5.73
  -7  -7  -1  107.72    5.05
  -7  -7   1  110.47    3.69
   7   7  -1  103.22    4.09
  -7   7   1  110.46    3.71
  -7   7  -1  110.60    4.23
  -7   7  -1  109.04    4.94
  -8   7   1  870.54   10.94
  -8   7  -1  864.72   11.72
  -8   7  -1  868.82   13.73
  -8  -7   1  869.47   10.99
  -8  -7  -1  884.53   14.82
  -8  -7   1  863.92   16.28
   8   7  -1  859.53   11.50
  -9  -7   1 1253.22   14.03
  -9   7  -1 1253.68   13.98
  -9   7   1 1245.39   13.93
  -9   7  -1 1236.90   16.61
  -9  -7  -1 1247.09   18.14
  -9  -7   1 1251.40   20.33
   9   7  -1 1241.14   13.86
 -10  -7   1    4.24    1.25
  10   7  -1    4.46    1.15
 -10  -7   1    5.85    2.35
 -10   7  -1    4.17    0.97
 -10   7   1    4.81    1.33
 -10  -7  -1    4.15    1.91
 -10   7  -1    3.54    1.56
 -11   7  -1   47.02    3.52
 -11   7   1   47.25    3.15
 -11  -7   1   48.11    4.53
 -11  -7   1   45.35    3.10
 -11   7  -1   46.08    2.73
 -11  -7  -1   47.75    4.16
  11   7  -1   49.34    2.83
 -12  -7   1  111.00    6.99
 -12   7   1  111.37    5.01
 -12  -7  -1  116.56    6.44
 -12   7  -1  113.33    5.26
 -12  -7   1  113.69    5.07
 -13  -7  -1  104.97    6.37
 -13   7   1  110.24    5.31
 -13  -7   1  114.82    7.27
 -13   7  -1  116.31    5.38
 -13  -7   1  117.46    5.44
 -14  -7   1   30.08    4.35
 -14  -7  -1   25.96    3.57
 -14   7   1   22.90    2.61
 -14  -7   1   20.15    2.52
 -15   7   1 1183.63   20.42
 -15  -7   1 1200.08   18.58
 -15  -7  -1 1183.22   22.75
 -15   7   1 1195.66   18.53
 -15  -7   1 1181.38   24.48
 -16  -7   1   -0.74    2.27
 -16   7   1    0.39    1.73
 -16  -7  -1    0.78    1.25
 -16  -7  -1   -1.85    2.64
 -16   7  -1    0.73    1.32
 -16   7   1    0.72    1.26
 -16  -7   1    1.61    1.43
 -17   7   1   28.21    3.25
 -17   7  -1   28.36    3.25
 -17  -7   1   28.72    3.35
 -17  -7   1   27.95    4.46
 -17   7   1   30.33    3.78
 -17  -7  -1   26.56    4.02
 -17  -7  -1   31.86    3.51
 -18  -7   1  143.74    9.55
 -18  -7  -1  141.58    7.37
 -18  -7   1  140.80    7.28
 -18   7  -1  141.66    7.25
 -18   7   1  143.30    7.31
 -19   7   1  194.57    8.80
 -19  -7   1  190.05   11.24
 -19  -7   1  192.45    8.78
 -19   7  -1  192.87    8.81
 -19  -7  -1  185.33    8.70
 -20  -7  -1    0.65    1.35
 -20  -7   1    4.88    1.85
 -20   7   1    3.65    1.74
 -20  -7   1    5.61    2.85
 -20   7  -1    3.04    1.77
 -21  -7  -1   63.07    5.49
 -21  -7   1   74.60    3.27
 -21   7   1   80.16    6.15
 -21   7  -1   78.99    6.00
 -21   7   1   70.35    3.13
 -21   7  -1   74.24    3.14
 -21  -7   1   74.15    5.96
 -21  -7  -1   71.04    3.11
 -22  -7  -1   14.50    1.59
 -22   7   1   14.03    1.57
 -22  -7   1   11.09    2.51
 -22  -7   1   11.32    1.51
 -22   7  -1   12.43    2.71
 -22   7   1   10.82    2.58
 -22   7  -1   13.13    1.54
 -22  -7  -1   11.30    2.38
 -23   7   1  110.61    4.27
 -23  -7  -1  112.70    4.11
 -23  -7   1  112.65    7.78
 -23   7  -1  113.77    7.67
 -23  -7  -1  108.62    7.55
 -23  -7   1  115.78    4.23
 -23   7  -1  113.63    4.13
 -23   7   1  121.24    8.03
 -24  -7   1   24.53    3.81
 -24  -7  -1   23.40    3.85
 -24   7  -1   29.24    2.27
 -24  -7   1   27.72    2.32
 -24   7   1   21.05    3.76
 -24   7  -1   31.23    4.28
 -24   7   1   29.06    2.35
 -24  -7  -1   28.29    2.24
 -25  -7   1   17.79    3.67
 -25  -7   1   14.42    1.84
 -25   7   1   15.24    1.80
 -25   7  -1   14.49    3.35
 -25   7  -1   17.99    1.95
 -25  -7  -1   14.22    3.20
 -25  -7  -1   15.18    1.81
 -25   7   1   16.50    3.41
 -26   7   1   -1.41    1.31
 -26  -7   1   -7.34    2.70
 -26   7   1   -3.82    2.55
 -26   7  -1   -0.37    1.59
 -26   7  -1    0.22    1.05
 -26  -7   1    0.71    1.22
 -26  -7  -1    1.34    1.18
 -26  -7  -1   -4.22    2.28
 -27  -7   1  285.39    7.05
 -27   7  -1  282.82    6.65
 -27  -7  -1  269.59    6.71
 -27   7   1  285.28    6.94
 -28  -7   1    3.00    1.38
 -28   7   1    5.56    1.72
 -28   7   1    4.71    1.31
 -28   7  -1    2.86    1.10
 -28  -7  -1    2.52    1.21
 -29  -7  -1    0.89    1.16
 -29   7  -1    1.40    1.12
 -29  -7   1   -1.18    1.38
 -29   7   1    2.80    1.59
 -29   7  -1    3.87    1.64
 -29   7   1   -0.42    1.40
 -30   7   1   80.69    4.18
 -30  -7   1   84.34    3.94
 -30   7  -1   84.11    3.69
 -30   7   1   79.55    3.85
 -30  -7  -1   77.05    3.66
 -30   7  -1   82.06    3.96
 -31   7   1   -0.90    1.26
 -31   7  -1   -1.21    1.46
 -31  -7   1    0.58    1.16
 -31  -7  -1    1.18    1.17
 -31   7  -1   -0.13    1.19
 -31   7   1   -0.38    1.41
 -32   7  -1   10.36    1.61
 -32  -7   1    7.61    1.53
 -32   7   1   11.32    2.06
 -32  -7  -1    9.90    1.61
 -32   7  -1    9.16    1.75
 -33   7  -1  110.99    4.40
 -33   7   1  111.52    4.55
 -33  -7  -1  111.35    4.13
 -33   7  -1  115.08    4.06
 -34   7  -1   27.76    2.35
 -34  -7  -1   22.15    2.00
 -34   7  -1   23.55    1.94
 -34   7   1   25.51    2.38
 -35  -7  -1   -1.02    1.10
 -35   7   1   -0.27    1.21
 -35   7  -1    1.77    1.12
 -35   7  -1    0.74    0.99
 -36   7   1   -0.21    0.98
 -36   7  -1   -0.24    0.94
 -37   7  -1   -0.27    0.83
 -37   7   1    1.15    0.97
 -38   7   1    3.08    0.89
   0   8  -1   -1.16    1.08
   0  -8  -1   -1.21    1.55
   0   8   1    0.50    1.48
   0  -8   1    0.22    1.74
  -1   8   1   32.69    3.21
   1   8   1   34.59    3.20
  -1  -8   1   31.91    3.13
  -1   8  -1   33.44    2.57
   1   8  -1   32.79    2.50
  -1  -8  -1   34.21    2.76
  -2  -8  -1  844.15   12.95
   2   8  -1  826.12   12.23
   2   8   1  836.17   13.97
  -2   8   1  865.92   14.84
  -2   8  -1  870.00   12.42
  -2  -8   1  807.06   14.49
   3   8  -1  100.79    4.26
  -3  -8   1   94.39    5.19
  -3   8   1  100.56    5.30
  -3  -8  -1   97.55    4.52
  -3   8  -1  103.82    4.40
  -4   8   1   93.31    5.36
  -4  -8   1   95.10    5.29
  -4  -8  -1   97.60    4.63
   4   8  -1  103.50    4.34
  -4   8  -1   98.67    4.29
  -5  -8  -1    9.17    2.06
  -5   8   1    9.27    2.15
  -5  -8   1    9.72    2.26
   5   8  -1   12.25    1.71
  -5   8  -1   10.72    1.64
  -6  -8  -1  190.96    6.80
  -6   8  -1  193.75    5.99
  -6   8   1  192.83    7.64
  -6  -8   1  193.08    7.75
   6   8  -1  188.88    5.91
  -7  -8   1 1303.72   12.74
  -7   8   1 1281.30   19.49
  -7   8   1 1347.69   12.99
  -7   8  -1 1261.25   15.21
  -7  -8   1 1218.97   19.74
  -7  -8  -1 1245.56   17.71
   7   8  -1 1254.04   14.96
   8   8  -1   10.85    1.59
  -8   8  -1    9.65    1.57
  -8  -8  -1   11.36    2.31
  -8   8   1   11.10    1.40
  -8   8   1   10.74    2.48
  -8  -8   1   12.87    2.60
  -8  -8   1   11.19    1.44
  -9  -8  -1  559.42   12.70
  -9   8   1  568.61   13.42
  -9  -8   1  544.73   14.08
  -9   8   1  553.34    9.30
   9   8  -1  534.90    9.78
  -9   8  -1  541.82    9.91
  -9  -8   1  557.70    9.36
 -10  -8   1  268.49    6.93
  10   8  -1  258.10    6.82
 -10   8   1  257.48    9.28
 -10  -8   1  247.59    9.68
 -10   8   1  256.19    6.77
 -10  -8  -1  266.85    9.11
 -10   8  -1  257.55    6.81
 -11   8   1  266.38    7.26
 -11  -8   1  265.40   10.63
 -11   8   1  278.13    9.86
 -11  -8   1  275.56    7.39
  11   8  -1  266.53    6.90
 -11  -8  -1  267.95    9.46
 -12   8   1 1872.86   25.95
 -12  -8   1 1936.19   28.88
 -12  -8   1 1916.58   20.51
 -12  -8  -1 1928.99   26.33
 -12   8   1 1923.01   20.35
 -13   8   1  859.87   17.63
 -13  -8  -1  877.63   18.39
 -13   8   1  863.07   14.38
 -13  -8   1  863.64   19.89
 -13  -8   1  873.99   14.50
 -14   8  -1   84.37    4.77
 -14   8   1   89.71    4.94
 -14  -8  -1   89.57    6.32
 -14   8   1   94.40    6.12
 -14  -8  -1   81.57    4.80
 -14  -8   1   89.27    6.88
 -14  -8   1   89.19    4.93
 -15   8   1   36.81    3.99
 -15  -8   1   39.23    4.87
 -15   8   1   39.30    3.58
 -15  -8   1   43.55    3.69
 -15   8  -1   40.45    3.54
 -15  -8  -1   42.46    3.68
 -15  -8  -1   38.79    4.37
 -16   8   1   98.02    6.45
 -16   8  -1  104.18    5.83
 -16  -8   1  105.80    5.87
 -16  -8  -1  105.37    5.94
 -16  -8   1   98.04    7.63
 -16  -8  -1   96.00    7.00
 -16   8   1  101.26    5.70
 -17  -8   1  101.77    8.05
 -17   8  -1  102.22    6.02
 -17  -8  -1  103.26    6.03
 -17  -8  -1  105.66    7.50
 -17   8   1  102.88    6.74
 -17  -8   1   96.41    5.83
 -17   8   1   99.43    5.95
 -18  -8   1   21.25    3.02
 -18  -8   1   14.21    3.59
 -18  -8  -1   18.28    2.87
 -18   8  -1   19.25    2.88
 -18   8   1   20.22    2.92
 -18  -8  -1   20.01    3.90
 -19   8   1   61.48    5.04
 -19   8  -1   62.71    5.03
 -19  -8   1   57.98    4.96
 -19  -8   1   61.31    6.79
 -19  -8  -1   57.01    4.87
 -20  -8  -1   14.70    2.73
 -20  -8   1   17.58    3.07
 -20   8   1   16.83    2.89
 -20  -8   1   17.00    3.97
 -20   8  -1   15.97    2.89
 -21  -8   1  360.02   12.91
 -21   8  -1  381.31    6.94
 -21  -8  -1  365.77    6.89
 -21   8  -1  370.15   12.75
 -21  -8   1  377.50   17.08
 -21  -8  -1  347.38   12.48
 -21   8   1  361.87    7.01
 -21   8   1  375.06   13.06
 -21  -8   1  362.48    7.00
 -22  -8   1   54.51    5.37
 -22  -8  -1   58.38    5.43
 -22   8   1   61.54    5.61
 -22  -8  -1   57.56    2.94
 -22   8  -1   56.71    2.90
 -22   8   1   57.67    3.00
 -22   8  -1   53.66    5.11
 -22  -8   1   56.52    2.94
 -23   8  -1   22.30    1.96
 -23   8  -1   24.47    3.80
 -23   8   1   24.28    3.80
 -23  -8   1   24.36    2.07
 -23  -8  -1   17.04    3.25
 -23   8   1   23.51    2.02
 -23  -8  -1   23.31    1.98
 -23  -8   1   24.69    3.86
 -24   8  -1   39.32    2.51
 -24  -8   1   36.41    2.56
 -24   8   1   39.00    4.77
 -24  -8  -1   28.74    4.19
 -24  -8  -1   36.94    2.48
 -24   8   1   37.16    2.79
 -24   8   1   36.32    2.50
 -24  -8   1   33.91    4.63
 -24   8  -1   34.70    4.47
 -25   8  -1   50.00    5.41
 -25  -8  -1   56.35    3.05
 -25   8   1   60.20    3.55
 -25   8  -1   62.83    3.14
 -25   8   1   61.42    3.23
 -25  -8   1   53.94    5.85
 -25  -8   1   59.55    3.22
 -25   8   1   53.46    5.69
 -25  -8  -1   50.23    5.37
 -26   8  -1    1.42    1.18
 -26   8   1   -0.23    1.23
 -26   8  -1    2.87    1.65
 -26  -8  -1    0.81    1.08
 -26   8   1    0.59    1.49
 -26  -8   1    2.04    1.18
 -27   8   1  199.42    6.36
 -27   8  -1  194.44    5.57
 -27  -8  -1  186.11    5.58
 -27   8   1  201.99    5.83
 -27   8  -1  208.50    6.23
 -27  -8   1  186.50    5.79
 -28   8  -1   65.42    3.69
 -28   8   1   58.61    3.69
 -28  -8  -1   53.04    3.09
 -28   8   1   55.85    3.25
 -28   8  -1   57.53    3.12
 -28  -8   1   54.16    3.25
 -29   8   1   34.38    2.87
 -29   8   1   31.32    2.53
 -29  -8  -1   28.81    2.38
 -29  -8   1   29.79    2.48
 -29   8  -1   30.45    2.39
 -29   8  -1   33.59    2.81
 -30  -8  -1   15.57    1.88
 -30   8  -1   19.41    1.94
 -30  -8   1   18.88    2.05
 -30   8   1   17.94    1.98
 -30   8   1   17.32    2.28
 -30   8  -1   19.59    2.23
 -31  -8   1   52.22    3.06
 -31   8  -1   50.44    2.91
 -31   8   1   52.13    2.98
 -31  -8  -1   54.42    3.04
 -31   8  -1   53.68    3.20
 -31   8   1   53.33    3.37
 -32   8  -1   -0.44    1.33
 -32   8  -1    0.23    1.00
 -32   8   1    0.26    1.46
 -32  -8  -1    0.05    1.03
 -33  -8  -1    1.25    1.02
 -33   8   1   -1.39    1.35
 -33   8  -1    0.16    0.92
 -33   8  -1    2.96    1.39
 -34  -8  -1    2.63    1.09
 -34   8  -1    4.92    1.34
 -34   8   1    4.04    1.46
 -34   8  -1    4.06    1.12
 -35   8  -1   21.75    1.95
 -35   8   1   19.45    1.97
 -36   8   1   34.38    2.24
 -36   8  -1   33.93    2.08
 -37   8  -1    2.61    0.88
 -37   8   1    0.53    0.89
 -38   8   1    4.62    0.94
   0   9   1  474.28   11.51
   0   9  -1  471.95    9.71
   0  -9   1  449.02   11.31
   0  -9  -1  458.33   10.13
   1  -9   1  335.29    9.86
  -1   9   1  340.32    9.88
  -1   9  -1  331.33    8.23
  -1  -9  -1  318.50    8.49
  -1  -9   1  322.01    9.60
   1   9   1  338.98    9.69
   1   9  -1  334.66    8.21
  -2   9  -1   63.30    3.68
   2   9   1   65.61    4.51
  -2  -9  -1   61.21    3.92
   2   9  -1   61.14    3.72
  -2   9   1   62.52    4.57
  -2  -9   1   62.25    4.64
  -3  -9  -1    1.74    0.28
  -3   9  -1    1.82    1.13
  -3  -9   1    1.15    1.62
   3   9  -1    2.91    1.18
  -3   9  -1    1.70    0.29
  -3  -9  -1    0.98    1.30
  -3   9   1    1.92    1.63
   4   9  -1   19.22    2.16
  -4  -9  -1   20.14    2.49
  -4   9   1   22.52    3.11
  -4  -9   1   17.82    2.76
  -4   9  -1   19.74    1.07
  -4   9  -1   22.19    2.32
  -4  -9  -1   18.58    1.03
   5   9  -1  139.19    5.36
  -5   9  -1  143.64    5.48
  -5  -9  -1  138.55    5.98
  -5  -9   1  124.39    6.52
  -5   9   1  141.56    6.80
  -6  -9  -1   80.00    4.72
  -6   9  -1   73.73    3.99
  -6  -9   1   77.32    5.28
  -6   9   1   71.92    5.06
   6   9  -1   78.68    4.10
  -7  -9   1  164.01    7.72
   7   9  -1  163.61    5.83
  -7   9   1  171.84    7.61
  -7   9  -1  173.39    6.02
  -7  -9  -1  165.16    6.85
  -8   9  -1  478.23    9.91
   8   9  -1  461.99    9.69
  -8  -9   1  474.85   13.15
  -8   9   1  459.48   12.81
  -8  -9  -1  493.21   12.02
  -9   9   1  400.00   11.87
  -9  -9   1  405.85   12.59
  -9  -9  -1  419.41   11.53
   9   9  -1  396.99    9.01
  -9   9   1  416.40    8.14
  -9   9  -1  398.11    9.10
  -9  -9   1  418.79    8.27
 -10   9  -1    5.37    1.42
 -10  -9  -1    2.40    1.50
 -10  -9   1    4.30    1.17
 -10  -9   1    2.35    2.08
 -10   9   1    4.19    1.08
 -10   9   1    3.53    1.98
  10   9  -1    4.20    1.23
 -11   9   1   -0.61    1.25
 -11   9  -1   -0.14    1.30
 -11   9   1    0.48    1.68
 -11  -9  -1   -0.07    1.92
 -11  -9   1    0.97    2.05
 -11  -9  -1   -2.61    1.31
 -11  -9   1   -0.87    1.09
 -12  -9   1   57.32    3.63
 -12   9   1   60.27    3.69
 -12  -9   1   59.99    5.68
 -12  -9  -1   61.21    3.81
 -12   9   1   58.85    5.27
 -12  -9  -1   56.96    4.99
 -12   9  -1   58.83    3.64
 -13  -9  -1  226.56    7.55
 -13   9  -1  224.10    7.41
 -13  -9   1  237.74    7.67
 -13   9   1  225.13    9.59
 -13   9   1  233.45    7.53
 -13  -9   1  230.89   10.80
 -13  -9  -1  237.84    9.94
 -14  -9   1  255.53   11.80
 -14   9   1  241.40    8.07
 -14  -9   1  238.11    8.07
 -14  -9  -1  244.33    8.21
 -14   9   1  240.92   10.10
 -14  -9  -1  252.61   10.71
 -14   9  -1  232.01    7.92
 -15   9   1  813.40   18.60
 -15   9   1  802.95   15.32
 -15  -9   1  794.31   21.03
 -15  -9   1  806.26   15.46
 -15  -9  -1  807.10   19.59
 -15  -9  -1  787.51   15.28
 -15   9  -1  791.43   15.17
 -16  -9   1    2.21    2.10
 -16   9   1    2.40    1.52
 -16  -9  -1    2.23    1.38
 -16   9   1    0.98    1.61
 -16  -9   1    0.65    1.08
 -16   9  -1    0.93    1.15
 -16  -9  -1    1.85    1.86
 -17   9   1   26.54    3.76
 -17  -9   1   30.68    4.67
 -17   9  -1   31.36    3.44
 -17   9   1   33.29    3.61
 -17  -9  -1   29.89    4.28
 -17  -9  -1   30.58    3.49
 -17  -9   1   28.64    3.30
 -18   9  -1   78.47    5.42
 -18  -9   1   74.63    7.37
 -18  -9  -1   75.32    5.38
 -18  -9  -1   86.80    7.21
 -18   9   1   81.44    5.60
 -18  -9   1   77.52    5.50
 -19   9  -1  151.02    7.69
 -19  -9  -1  151.68    7.78
 -19  -9   1  157.06   10.67
 -19  -9   1  154.04    7.94
 -19   9   1  158.42    7.99
 -19   9   1  149.68    4.78
 -20  -9  -1   -2.43    1.49
 -20  -9   1    2.03    2.55
 -20   9   1   -0.64    1.32
 -20   9  -1    0.02    1.02
 -20   9   1   -0.50    1.19
 -20  -9   1    0.76    1.35
 -20   9  -1    0.01    1.54
 -21  -9  -1   60.25    5.38
 -21  -9  -1   56.41    2.79
 -21   9   1   59.73    3.27
 -21  -9   1   55.23    2.84
 -21   9  -1   62.18    5.34
 -21   9   1   57.19    5.19
 -21  -9   1   56.88    5.39
 -21   9  -1   57.58    3.18
 -21   9  -1   61.02    2.86
 -21   9   1   56.81    2.91
 -21  -9   1   66.24    7.47
 -22   9  -1   20.37    1.83
 -22   9   1   18.16    2.02
 -22   9  -1   21.29    2.18
 -22  -9  -1   14.90    2.86
 -22   9  -1   19.90    3.28
 -22   9   1   18.72    1.81
 -22  -9   1   16.68    3.22
 -22  -9  -1   18.28    1.78
 -22   9   1   16.91    3.10
 -22  -9   1   17.96    1.81
 -23   9  -1  146.90    5.11
 -23  -9  -1  138.10    8.44
 -23   9   1  144.41    5.14
 -23   9  -1  150.87    8.71
 -23   9  -1  148.90    4.61
 -23   9   1  145.57    8.88
 -23  -9   1  136.94    4.66
 -23  -9  -1  137.05    4.51
 -23  -9   1  152.30    9.20
 -23   9   1  145.89    4.70
 -24  -9  -1    0.78    1.08
 -24   9   1    0.61    0.95
 -24   9   1   -1.94    1.62
 -24  -9   1   -2.57    1.93
 -24  -9  -1   -4.57    2.53
 -24   9  -1   -0.84    1.31
 -24  -9   1   -0.30    1.08
 -24   9   1   -1.31    1.70
 -24   9  -1   -1.13    1.92
 -24   9  -1    1.04    0.92
 -25   9   1  125.82    5.05
 -25   9   1  131.07    4.66
 -25  -9   1  108.65    4.29
 -25   9  -1  122.15    4.33
 -25   9  -1  126.91    4.89
 -25  -9  -1  115.47    4.24
 -26  -9   1   -1.46    1.41
 -26   9   1    2.17    1.47
 -26   9  -1    1.44    1.54
 -26   9  -1   -1.29    1.07
 -26  -9  -1   -0.06    1.06
 -26   9   1   -1.29    1.35
 -27   9  -1  109.26    4.58
 -27   9  -1  100.37    3.94
 -27   9   1  103.69    4.18
 -27   9   1  109.94    4.76
 -27  -9  -1   95.18    4.01
 -27  -9   1   92.19    4.03
 -28   9  -1   12.24    2.00
 -28   9   1    8.65    1.89
 -28  -9  -1    5.95    1.40
 -28   9  -1    6.75    1.27
 -28   9   1    6.75    1.37
 -28  -9   1    6.07    1.49
 -29   9  -1   23.65    2.04
 -29  -9   1   23.54    2.25
 -29   9   1   24.05    2.21
 -29   9  -1   28.79    2.61
 -29   9   1   25.98    2.61
 -29  -9  -1   22.52    2.10
 -30  -9  -1   30.52    2.34
 -30   9  -1   33.95    2.41
 -30   9   1   32.13    2.72
 -30   9  -1   34.27    2.68
 -31  -9  -1    0.65    1.08
 -31   9  -1    1.14    1.27
 -31   9  -1    2.01    1.05
 -31   9   1   -0.49    1.42
 -32   9  -1   30.52    2.54
 -32   9   1   34.95    2.78
 -32  -9  -1   31.30    2.26
 -32   9  -1   32.21    2.22
 -33  -9  -1   74.64    3.22
 -33   9  -1   78.62    3.22
 -33   9   1   81.38    3.86
 -33   9  -1   85.79    3.75
 -34   9  -1   42.24    2.55
 -34   9   1   40.41    2.66
 -35   9   1   -1.02    1.12
 -35   9  -1    0.14    0.97
 -36   9   1   -0.12    0.95
 -36   9  -1    0.52    0.87
 -37   9   1    0.25    0.85
   0  10   1    1.25    1.86
   0 -10   1   -0.55    1.74
   0 -10  -1   -0.11    1.44
   0  10  -1    0.01    1.08
  -1  10  -1   47.46    3.45
  -1 -10   1   46.79    4.11
   1 -10   1   46.06    4.07
  -1  10   1   46.75    4.21
  -1 -10  -1   51.38    3.82
   1  10   1   47.54    4.09
   1 -10  -1   44.88    3.72
   1  10  -1   46.05    3.42
  -2  10  -1  160.45    6.12
  -2  10   1  166.62    7.45
  -2 -10  -1  169.39    6.69
   2  10  -1  162.59    6.21
  -2 -10   1  161.89    7.47
   3  10  -1  389.42    9.42
  -3  10   1  394.80   11.44
  -3  10  -1  389.34    9.54
  -3 -10   1  375.71   11.29
  -3 -10  -1  392.82   10.17
  -4 -10  -1   13.72    2.22
  -4  10   1    9.26    2.51
   4  10  -1   11.63    1.97
  -4 -10   1   12.42    2.59
  -4  10  -1   12.85    2.02
  -5  10   1   30.05    3.73
  -5  10  -1   27.06    1.28
   5  10  -1   27.83    2.72
  -5 -10  -1   26.44    3.06
  -5 -10   1   26.71    3.56
  -5  10  -1   28.65    2.83
  -6  10  -1  342.25    5.35
  -6  10   1  327.43   11.04
  -6 -10   1  333.49   11.18
  -6  10  -1  349.61    9.03
  -6 -10  -1  353.45   10.19
   6  10  -1  342.50    8.88
  -7  10  -1 1222.17   16.94
  -7  10   1 1213.41   21.16
  -7 -10  -1 1235.04   19.28
   7  10  -1 1184.72   16.48
  -7  10  -1 1234.43   11.44
  -7 -10  -1 1146.73   11.09
  -7 -10   1 1178.74   21.30
   8  10  -1   89.61    4.69
  -8  10  -1   91.48    3.47
  -8 -10  -1   96.43    5.78
  -8  10  -1   90.61    4.72
  -8  10   1   89.13    5.96
  -8 -10   1   86.02    6.05
  -8 -10  -1   87.52    3.42
  -9  10  -1  291.01    8.28
  -9 -10   1  285.80   11.05
   9  10  -1  287.39    8.15
  -9 -10  -1  303.72   10.19
  -9  10   1  308.12   11.05
  -9  10  -1  302.84    6.75
  -9 -10  -1  294.14    6.69
 -10 -10   1   -0.79    2.15
 -10 -10  -1   -0.82    0.98
 -10  10   1   -0.32    1.81
 -10  10  -1   -0.77    0.90
 -10 -10  -1   -0.30    1.84
  10  10  -1    0.84    0.99
 -11  10  -1   46.04    3.09
 -11 -10   1   45.78    4.95
 -11 -10   1   45.49    3.13
 -11 -10  -1   43.90    3.03
 -11  10   1   47.17    3.16
 -11 -10  -1   41.76    4.24
 -11  10   1   49.26    4.86
 -12 -10   1   65.96    4.02
 -12 -10  -1   59.11    3.72
 -12  10   1   66.56    3.90
 -12 -10   1   63.68    6.01
 -12  10  -1   64.09    3.78
 -12  10   1   59.70    5.21
 -12 -10  -1   67.62    5.47
 -13 -10   1  951.12   15.37
 -13  10   1  980.16   15.32
 -13 -10  -1  906.80   14.84
 -13  10   1  952.32   20.26
 -13  10  -1  962.93   15.11
 -13 -10   1  939.15   22.19
 -13 -10  -1  950.74   20.30
 -14 -10  -1   41.52    3.46
 -14 -10   1   54.53    5.95
 -14 -10   1   46.52    3.64
 -14  10   1   44.68    3.51
 -14  10   1   49.42    4.97
 -14 -10  -1   45.94    4.86
 -14  10  -1   42.97    3.41
 -15 -10  -1   30.35    4.16
 -15  10   1   30.21    3.14
 -15 -10  -1   30.99    3.16
 -15  10  -1   31.06    3.08
 -15  10   1   33.44    4.21
 -15 -10   1   34.10    4.93
 -15 -10   1   32.47    3.32
 -16 -10   1   85.97    5.35
 -16  10   1   76.36    6.18
 -16 -10  -1   74.08    6.39
 -16 -10   1   77.68    7.25
 -16  10  -1   78.18    4.97
 -16 -10  -1   77.44    5.00
 -16  10   1   86.28    5.34
 -17 -10   1   29.40    5.06
 -17  10   1   30.22    4.22
 -17 -10  -1   35.53    4.74
 -17  10   1   35.22    3.67
 -17 -10   1   29.33    3.33
 -17  10  -1   29.62    3.27
 -17 -10  -1   27.96    3.16
 -18  10  -1   11.10    2.19
 -18 -10  -1    7.97    2.71
 -18 -10  -1   11.35    2.28
 -18  10   1   11.78    2.29
 -18 -10   1    9.09    2.31
 -18 -10   1   12.26    3.65
 -18  10   1   10.51    1.60
 -19 -10   1   56.45    4.90
 -19  10  -1   56.09    4.73
 -19  10   1   60.71    5.08
 -19  10  -1   56.38    3.02
 -19 -10  -1   55.04    6.10
 -19  10   1   56.62    3.15
 -19 -10  -1   53.29    4.71
 -19 -10   1   50.38    6.37
 -20  10  -1   27.75    3.69
 -20  10  -1   29.64    2.35
 -20 -10   1   34.03    5.70
 -20  10   1   25.40    3.53
 -20 -10   1   30.28    3.95
 -20 -10  -1   25.25    3.44
 -20  10   1   31.02    2.51
 -21  10  -1  616.03   16.38
 -21  10   1  639.79   10.44
 -21  10  -1  625.04   10.08
 -21  10   1  668.95   17.76
 -21 -10   1  643.73   22.74
 -22  10  -1    7.07    1.53
 -22  10   1    5.26    1.46
 -23  10   1    0.70    0.96
 -23  10  -1   -1.05    1.30
 -23  10  -1    0.84    1.00
 -23  10   1   -1.51    1.79
 -24 -10  -1   29.95    2.21
 -24 -10   1   30.70    2.34
 -24  10   1   32.65    2.41
 -24  10  -1   33.40    2.29
 -24  10   1   30.53    2.65
 -24  10  -1   32.17    2.58
 -25  10  -1   19.23    1.77
 -25 -10   1   18.88    1.90
 -25  10   1   21.96    1.98
 -25  10  -1   20.61    2.18
 -25 -10  -1   17.23    1.78
 -25  10   1   18.84    2.28
 -26 -10  -1    2.36    1.24
 -26  10   1    2.31    1.16
 -26  10   1    2.50    1.62
 -26  10  -1    1.68    1.48
 -26 -10   1    2.40    1.21
 -26  10  -1    1.19    1.07
 -27  10   1  262.68    6.48
 -27 -10   1  238.71    6.36
 -27  10  -1  273.96    7.17
 -27 -10  -1  235.92    5.96
 -27  10   1  273.10    7.39
 -27  10  -1  259.71    6.19
 -28 -10   1   41.63    2.79
 -28 -10  -1   39.66    2.61
 -28  10  -1   49.55    3.30
 -28  10  -1   41.79    2.65
 -28  10   1   42.13    2.71
 -28  10   1   45.01    3.22
 -29  10  -1   17.54    2.16
 -29 -10  -1   15.18    1.70
 -29  10  -1   14.50    1.67
 -29  10   1   15.27    2.19
 -30  10  -1   39.81    2.42
 -30  10  -1   39.71    2.84
 -30  10   1   39.62    3.01
 -30 -10  -1   34.81    2.38
 -31  10  -1    6.86    1.18
 -31 -10  -1    6.75    1.25
 -31  10   1   10.35    1.83
 -31  10  -1    9.27    1.65
 -32  10  -1   -0.06    1.11
 -32  10  -1    0.38    0.80
 -32 -10  -1   -0.51    1.01
 -32  10   1   -0.62    1.33
 -33  10   1   -3.43    1.47
 -33  10  -1   -1.16    1.10
 -34  10   1    5.76    1.35
 -34  10  -1    5.98    1.36
 -35  10  -1   17.15    1.58
 -35  10   1   16.01    1.65
 -36  10   1   43.67    2.26
 -36  10  -1   40.64    1.94
 -37  10   1    1.86    0.81
   0 -11   1 1500.35   23.01
   0  11  -1 1568.72   19.96
   0  11   1 1541.55   23.27
   0 -11  -1 1512.55   20.88
  -1 -11   1  536.64   13.92
   1 -11  -1  536.81   12.44
   1 -11   1  523.19   13.69
  -1  11   1  560.21   14.32
   1  11  -1  563.60   11.98
  -1  11  -1  550.08   11.85
  -1 -11  -1  529.74   12.43
  -2  11  -1  133.79    6.02
   2  11  -1  130.71    5.88
  -2  11   1  134.92    7.12
   2 -11   1  132.66    6.94
  -2 -11  -1  133.13    6.35
   2 -11  -1  132.94    6.40
  -2 -11   1  131.35    7.16
  -3  11  -1    2.12    1.35
  -3 -11   1   -0.20    1.92
  -3  11   1    1.45    1.76
   3  11  -1    0.82    1.24
  -3 -11  -1    1.58    1.59
   4  11  -1   39.71    3.42
  -4  11   1   44.00    4.42
  -4 -11  -1   44.48    3.87
  -4  11  -1   44.80    3.56
  -4 -11   1   33.42    3.69
   5  11  -1  147.54    6.30
  -5 -11   1  134.72    7.43
  -5 -11  -1  146.67    6.86
  -5  11  -1  145.84    6.24
  -5  11   1  148.75    7.71
  -6 -11  -1  259.17    9.22
  -6  11   1  252.33   10.04
  -6  11  -1  241.10    7.95
  -6 -11   1  240.31   10.02
   6  11  -1  237.60    7.91
  -7 -11   1   78.58    6.02
  -7  11   1   79.21    5.88
  -7 -11  -1   84.53    5.45
  -7  11  -1   82.16    4.69
   7  11  -1   79.57    4.57
   8  11  -1  307.36    8.87
  -8 -11   1  310.87   11.80
  -8  11   1  309.01   11.52
  -8  11  -1  308.49    8.97
  -8 -11  -1  324.38   10.83
  -9  11   1  492.39   14.67
   9  11  -1  476.54   11.10
  -9 -11   1  471.39   14.72
  -9 -11  -1  484.85   13.37
 -10 -11   1  184.31    9.55
 -10 -11  -1  184.65    8.57
 -10  11   1  181.19    9.07
 -11 -11  -1   -1.00    1.80
 -11  11   1   -1.07    1.99
 -11 -11   1   -3.14    2.50
 -12  11   1   46.64    4.89
 -12 -11  -1   41.37    4.51
 -12 -11   1   43.81    5.14
 -13 -11  -1   11.61    2.91
 -13 -11   1   11.50    3.55
 -13  11   1    8.78    2.59
 -14  11   1  132.13    8.21
 -14 -11   1  134.97    9.20
 -14 -11  -1  136.39    8.41
 -15 -11  -1 1014.60   22.97
 -15 -11   1  982.26   24.94
 -15  11   1 1013.01   22.24
 -16 -11  -1    5.99    2.55
 -16 -11   1    6.03    2.92
 -16  11   1    8.62    2.65
 -17 -11   1    6.50    3.04
 -17  11   1   10.21    3.03
 -17  11   1    9.34    1.57
 -17 -11  -1   11.96    2.82
 -18 -11  -1  155.33    9.93
 -18  11   1  152.98    5.00
 -18  11  -1  161.56    4.89
 -18 -11   1  165.33   11.31
 -19  11   1  152.34    5.09
 -19  11  -1  150.08    4.92
 -19 -11  -1  157.93   10.24
 -19 -11   1  149.28   10.96
 -20 -11   1   -0.07    3.49
 -20  11  -1    1.07    1.24
 -20  11   1   -0.69    1.41
 -21  11  -1   76.47    3.71
 -21 -11   1   73.19    8.13
 -21  11   1   76.11    3.83
 -22  11  -1   24.19    2.31
 -22  11   1   18.86    2.14
 -22 -11   1   14.25    4.01
 -23  11   1   53.14    3.37
 -23  11  -1   62.94    3.49
 -24  11   1    6.53    1.66
 -24  11  -1    5.91    1.42
 -25  11   1   87.71    4.30
 -25  11  -1   86.10    4.10
 -26  11  -1   -0.37    1.41
 -26  11   1   -1.68    1.52
 -27  11   1   78.15    4.17
 -27  11  -1   81.43    4.06
 -28  11   1   13.39    2.06
 -28  11  -1   14.86    2.26
 -29  11   1   78.19    4.08
 -29  11  -1   82.55    4.03
 -30  11  -1   51.47    3.17
 -30  11   1   45.05    3.16
 -31  11   1   -0.59    1.55
 -31  11  -1   -0.66    1.25
 -32  11   1   11.71    1.68
 -32  11  -1   11.59    1.60
 -33  11   1   41.34    2.67
 -33  11  -1   42.69    2.51
 -34  11   1   19.59    1.85
 -34  11  -1   17.83    1.63
 -35  11   1    1.72    0.97
 -35  11  -1    2.09    0.90
 -36  11   1   -0.05    0.78
   0 -12  -1   -0.96    1.84
   0 -12   1   -2.43    2.23
   0  12  -1   -0.44    1.39
   1 -12  -1   57.40    4.48
  -1  12  -1   57.46    4.22
  -1 -12  -1   57.27    4.51
   1 -12   1   50.77    4.69
  -1 -12   1   51.61    4.83
   1  12  -1   57.50    4.25
   2 -12  -1 1048.08   18.54
  -2 -12   1 1033.98   20.51
   2 -12   1 1025.14   20.10
  -2 -12  -1 1049.75   18.52
  -2  12  -1 1058.74   17.41
   2  12  -1 1067.70   17.33
  -2  12   1 1049.51   20.62
  -3  12  -1  473.60   11.70
  -3  12   1  491.75   14.21
  -3 -12   1  465.14   13.95
  -3 -12  -1  467.89   12.50
   3  12  -1  457.81   11.50
   3 -12   1  486.03   14.01
  -4  12   1  217.18    9.58
  -4 -12  -1  222.61    8.80
  -4 -12   1  209.31    9.47
  -4  12  -1  222.16    8.13
   4  12  -1  216.68    7.94
  -5  12   1    9.55    2.66
  -5  12  -1   12.42    2.23
  -5 -12  -1    9.43    2.18
   5  12  -1   10.80    2.18
  -5 -12   1    6.64    2.31
  -6 -12   1  366.13   12.89
   6  12  -1  355.59   10.12
  -6  12   1  375.90   12.77
  -6 -12  -1  374.51   11.55
  -6  12  -1  364.54   10.34
  -7 -12   1  535.58   15.74
   7  12  -1  528.34   12.25
  -7 -12  -1  545.17   14.20
  -7  12  -1  535.25   12.41
  -7  12   1  542.45   15.64
  -8 -12  -1    5.04    1.92
  -8  12   1    6.84    2.67
   8  12  -1    5.16    1.42
  -8 -12   1    4.18    2.30
  -9 -12   1  212.95   10.36
  -9 -12  -1  210.77    9.34
  -9  12   1  205.37    9.94
 -10 -12  -1    2.79    1.79
 -10  12   1    2.92    1.96
 -10 -12   1    0.63    2.02
 -11 -12  -1   59.07    5.32
 -11  12   1   60.87    5.59
 -11 -12   1   63.53    6.14
 -12  12   1  181.26    9.60
 -12 -12   1  189.83   10.58
 -12 -12  -1  198.09    9.79
 -13 -12   1  600.20   19.05
 -13  12   1  608.07   17.44
 -13 -12  -1  597.94   17.02
 -14 -12   1   50.88    6.06
 -14  12   1   46.69    5.13
 -14 -12  -1   45.18    5.14
 -15 -12  -1   83.60    7.02
 -15  12   1   77.80    6.72
 -15 -12   1   82.12    7.53
 -16 -12   1    9.16    3.30
 -16  12   1    7.08    1.41
 -16 -12  -1    6.01    2.45
 -16  12   1    4.78    2.34
 -17  12   1   20.50    3.80
 -17  12   1   26.85    2.33
 -17 -12  -1   22.70    3.93
 -17 -12   1   27.34    4.94
 -17  12  -1   26.91    2.22
 -18 -12   1    1.87    2.46
 -18  12  -1    3.30    1.22
 -18 -12  -1    4.68    2.88
 -18  12   1    1.76    1.23
 -19 -12  -1   38.71    5.31
 -19  12   1   42.56    2.96
 -19  12  -1   44.06    2.94
 -19 -12   1   45.76    6.58
 -20  12  -1   15.87    2.05
 -20 -12   1   18.49    4.44
 -20  12   1   15.38    2.15
 -21  12  -1  420.61    8.67
 -21 -12   1  424.10   19.36
 -21  12   1  421.01    8.93
 -22  12   1    1.54    1.42
 -22  12  -1    2.44    1.39
 -23  12   1   -1.57    1.63
 -23  12  -1   -0.60    1.38
 -24  12   1   26.56    2.58
 -24  12  -1   27.76    2.47
 -25  12   1   34.02    2.91
 -25  12  -1   36.49    2.78
 -26  12  -1   -0.88    1.46
 -26  12   1   -1.21    1.64
 -27  12   1  138.03    5.35
 -27  12  -1  145.76    5.31
 -28  12  -1   60.60    3.50
 -28  12   1   55.73    3.56
 -29  12   1   19.84    2.28
 -29  12  -1   21.80    2.19
 -30  12   1   15.94    1.93
 -30  12  -1   15.48    1.88
 -31  12   1    4.12    1.33
 -31  12  -1    3.54    1.26
 -32  12   1   -1.42    1.31
 -32  12  -1   -0.19    1.06
 -33  12  -1   -1.48    1.10
 -33  12   1   -1.31    1.17
 -34  12  -1    0.90    0.80
 -34  12   1    0.95    1.02
 -35  12   1   18.64    1.54
   0 -13   1 1058.28   21.44
   0 -13  -1 1079.14   19.69
   0  13  -1 1041.10   18.19
  -1 -13  -1  686.84   15.79
  -1  13  -1  659.56   14.61
   1  13  -1  670.77   14.67
   1 -13   1  696.77   17.37
  -1 -13   1  680.70   17.47
   1 -13  -1  692.87   15.69
  -2 -13   1   72.58    6.06
   2 -13   1   72.85    5.82
   2 -13  -1   65.33    5.00
  -2  13  -1   71.93    4.96
   2  13  -1   71.24    4.96
  -2 -13  -1   71.10    5.20
   3 -13   1   61.23    5.27
  -3  13  -1   61.73    4.62
  -3 -13  -1   56.80    4.70
   3  13  -1   63.27    4.63
   3 -13  -1   56.55    4.73
  -3  13   1   65.74    5.73
  -3 -13   1   62.11    5.47
  -4  13  -1   51.88    4.22
  -4 -13   1   46.72    4.85
  -4 -13  -1   51.37    4.58
   4  13  -1   49.70    4.18
  -4  13   1   59.56    5.51
   4 -13   1   57.15    5.39
  -5  13  -1   24.04    2.98
  -5 -13  -1   23.36    3.38
  -5 -13   1   18.72    3.48
  -5  13   1   24.85    3.87
   5  13  -1   20.16    2.86
  -6  13  -1  182.42    7.72
  -6  13   1  185.59    9.47
  -6 -13  -1  183.25    8.59
  -6 -13   1  177.75    9.44
   6  13  -1  175.74    7.54
  -7 -13   1  145.21    8.65
  -7  13   1  145.84    8.75
  -7 -13  -1  146.32    7.81
  -8  13   1  172.83    9.40
  -8 -13   1  162.13    9.30
  -8 -13  -1  166.00    8.42
  -9 -13   1  344.75   13.67
  -9  13   1  335.89   13.12
  -9 -13  -1  343.80   12.27
 -10 -13  -1   57.21    5.33
 -10 -13   1   51.80    5.55
 -10  13   1   53.45    5.68
 -11 -13  -1    3.14    2.08
 -11  13   1    3.17    2.43
 -11 -13   1   -0.59    2.54
 -12  13   1   38.47    4.85
 -12 -13   1   36.36    5.03
 -12 -13  -1   44.48    5.07
 -13 -13   1    9.50    3.32
 -13  13   1   11.30    2.79
 -13 -13  -1   12.70    3.16
 -14 -13  -1    8.07    2.53
 -14  13   1    5.87    2.63
 -14 -13   1    8.53    2.96
 -15  13   1  534.58   17.57
 -15  13   1  495.42    9.01
 -15 -13  -1  525.58   17.34
 -15 -13   1  516.14   19.06
 -16  13   1    9.99    1.63
 -16  13  -1   11.16    1.68
 -16  13   1   14.75    3.60
  16  13   1   11.67    1.54
 -16 -13   1   11.35    3.57
 -16 -13  -1   13.63    3.49
 -17  13   1   62.33    6.31
 -17 -13   1   58.51    6.87
 -17  13  -1   52.94    3.11
 -17  13   1   59.79    3.35
 -17 -13  -1   44.32    5.54
 -18 -13   1   95.67    9.02
 -18  13  -1   93.05    4.01
 -18  13   1   93.65    4.30
 -19 -13   1  554.21   21.61
 -19  13  -1  536.78    9.63
 -19  13   1  527.01    9.86
 -20 -13   1    0.57    3.50
 -20  13  -1    1.38    1.29
 -20  13   1    2.94    1.57
 -21  13  -1   47.65    3.11
 -21  13   1   53.98    3.44
 -21 -13   1   53.26    7.59
 -22  13   1   19.05    2.34
 -22  13  -1   20.92    2.24
 -23  13   1   22.75    2.52
 -23  13  -1   23.58    2.33
 -24  13  -1    2.90    1.31
 -24  13   1    4.56    1.57
 -25  13   1   37.16    2.98
 -25  13  -1   42.30    2.89
 -26  13  -1   -2.13    1.62
 -26  13   1   -3.13    1.69
 -27  13  -1   86.26    4.05
 -27  13   1   83.76    4.16
 -28  13   1   -0.99    1.49
 -28  13  -1    1.48    1.30
 -29  13   1   30.13    2.58
 -29  13  -1   30.27    2.41
 -30  13   1   57.69    3.27
 -30  13  -1   59.55    3.12
 -31  13   1   -1.80    1.30
 -31  13  -1   -0.48    1.09
 -32  13  -1    8.50    1.29
 -32  13   1    8.39    1.41
 -33  13   1   47.80    2.56
 -34  13   1   27.46    1.86
 -35  13   1    2.31    0.84
   0 -14  -1   -1.52    1.84
   0 -14   1   -1.86    2.29
   0  14  -1   -0.25    1.61
   1 -14   1   44.24    4.86
  -1  14  -1   40.57    3.98
  -1 -14   1   42.77    4.85
   1  14  -1   46.23    4.25
  -1 -14  -1   43.68    4.43
   1 -14  -1   41.84    4.40
  -2 -14   1  308.56   12.46
  -2  14  -1  296.63   10.31
   2  14  -1  292.79   10.14
   2 -14   1  287.19   11.83
  -2 -14  -1  312.59   11.24
   2 -14  -1  300.15   11.00
  -3 -14   1  210.64   10.39
   3 -14   1  226.43   10.48
  -3  14  -1  218.22    8.85
  -3 -14  -1  222.08    9.58
   3 -14  -1  216.95    9.45
   3  14  -1  219.10    8.90
   4 -14   1  180.02    9.54
  -4 -14   1  187.35    9.83
  -4 -14  -1  180.40    8.69
   4 -14  -1  186.61    8.86
   4  14  -1  182.32    8.08
  -5 -14   1    7.57    2.66
  -5 -14  -1   11.19    2.42
   5 -14   1   14.76    3.16
  -6 -14   1  323.64   13.21
  -6  14   1  354.31   13.64
  -6 -14  -1  357.48   12.34
  -7 -14  -1  217.59    9.84
  -7 -14   1  191.93   10.33
  -7  14   1  205.22   10.67
  -8 -14  -1   -0.39    1.97
  -8 -14   1   -0.51    2.49
  -8  14   1    0.97    2.25
  -9  14   1  213.54   11.04
  -9 -14  -1  217.91   10.16
  -9 -14   1  196.31   10.80
 -10  14   1    0.45    2.68
 -10 -14  -1   -0.87    1.91
 -10 -14   1   -0.69    2.37
 -11 -14  -1    3.12    2.04
 -11 -14   1   -1.81    2.50
 -11  14   1   -1.02    2.64
 -12 -14  -1  146.52    8.86
 -12  14   1  149.80    9.56
 -12 -14   1  138.49    9.73
 -13 -14   1  255.93   13.36
 -13  14   1  256.22   12.46
 -13  14   1  240.36    6.33
 -13 -14  -1  238.16   11.52
  14  14   1   28.40    2.10
 -14  14   1   25.80    2.07
 -14 -14   1   24.93    4.75
 -14 -14  -1   25.91    4.20
 -14  14   1   29.16    4.55
 -14  14   1   27.04    2.30
 -15 -14   1  115.75    9.40
 -15  14  -1  117.66    4.41
 -15  14   1  108.32    4.49
 -15 -14  -1  116.38    8.50
 -15  14   1  108.55    4.05
  15  14   1  119.80    4.04
 -16  14   1   45.44    3.03
  16  14   1   48.56    2.65
 -16  14  -1   46.05    2.94
 -16 -14   1   46.91    6.33
 -17  14   1   10.72    1.79
 -17  14  -1    8.89    1.41
 -17 -14   1   14.54    3.93
  17  14   1    9.91    1.41
 -18  14   1    9.07    1.74
 -18 -14   1   14.33    4.24
 -19  14  -1   34.55    2.62
 -19  14   1   35.45    2.86
 -19 -14   1   32.89    5.85
 -20  14  -1   21.47    2.29
 -20  14   1   19.56    2.46
 -21  14   1  353.75    8.47
 -21  14  -1  353.43    8.14
 -22  14  -1    8.05    1.63
 -22  14   1    9.65    1.95
 -23  14  -1    0.74    1.35
 -23  14   1    0.39    1.40
 -24  14   1   19.58    2.28
 -24  14  -1   19.12    2.05
 -25  14   1   17.04    2.23
 -25  14  -1   15.03    1.86
 -26  14  -1   -1.16    1.30
 -26  14   1   -0.96    1.68
 -27  14   1  133.02    5.09
 -27  14  -1  147.81    5.06
 -28  14   1   39.57    2.94
 -28  14  -1   37.19    2.65
 -29  14   1   12.06    1.82
 -29  14  -1   15.17    1.78
 -30  14  -1   40.40    2.50
 -30  14   1   38.87    2.68
 -31  14  -1   -0.63    1.00
 -31  14   1   -0.75    1.29
 -32  14   1   -2.13    1.19
 -33  14   1   -0.90    0.95
 -34  14   1    3.91    0.98
   0 -15  -1 1796.90   27.81
   0 -15   1 1748.53   30.32
  -1 -15  -1  462.49   14.28
   1 -15   1  473.25   15.85
   1 -15  -1  488.35   14.66
  -1 -15   1  459.80   15.78
   2 -15  -1   96.36    6.65
   2 -15   1   99.57    7.35
  -2 -15  -1  100.69    6.73
  -2 -15   1   99.12    7.50
   3 -15   1  111.14    7.74
  -3 -15   1   95.41    7.14
   3 -15  -1  108.17    6.99
  -3 -15  -1  104.88    6.90
  -4 -15  -1  134.00    7.84
  -4 -15   1  135.76    8.78
   4 -15   1  133.86    8.53
   4 -15  -1  129.01    7.61
  -5 -15   1   38.20    4.99
   5 -15  -1   41.58    4.52
  -5 -15  -1   43.29    4.62
   5 -15   1   44.63    5.26
  -6 -15   1   66.76    6.59
   6 -15  -1   60.64    5.44
  -6 -15  -1   68.74    5.82
   6 -15   1   69.51    6.39
  -7 -15  -1   99.16    7.05
  -7 -15   1   91.41    7.55
  -8 -15  -1  142.25    8.52
  -8 -15   1  141.46    9.44
  -9 -15  -1  167.95    9.33
  -9 -15   1  154.64    9.99
 -10 -15   1   42.45    5.61
 -10 -15  -1   44.32    4.85
 -11  15   1   -0.76    1.37
 -11 -15   1   -1.97    2.74
 -11 -15  -1    0.49    1.79
  11  15   1   -0.20    1.14
 -11  15  -1    1.30    1.11
 -11  15   1    0.43    0.93
 -12  15   1   57.96    3.01
 -12 -15  -1   62.21    6.03
  12  15   1   61.71    3.01
 -12  15   1   60.62    3.36
 -12 -15   1   66.92    7.06
  13  15   1   30.37    2.22
 -13  15   1   33.37    2.43
 -13  15   1   30.73    2.47
 -13 -15   1   32.58    5.30
 -13  15   1   34.50    2.48
 -14 -15   1   16.55    3.79
 -14  15   1   16.50    1.85
 -14  15   1   13.49    2.00
 -14  15  -1   15.72    1.87
  14  15   1   15.51    1.81
  15  15   1  480.22    8.24
 -15  15  -1  497.65    9.03
 -15 -15   1  517.02   19.94
 -15  15   1  481.31    9.22
 -15  15   1  457.07    8.41
 -16  15  -1    0.83    1.26
  16  15   1   -1.21    1.21
 -16  15   1    1.17    1.34
 -16 -15   1   -0.13    2.77
 -17  15  -1   33.03    2.56
 -17  15   1   31.71    2.73
  17  15   1   25.46    2.13
 -17 -15   1   35.35    5.67
 -18 -15   1   14.64    4.60
 -18  15   1   11.01    1.93
 -18  15  -1    9.75    1.85
  18  15   1    9.41    1.56
 -19  15   1  268.73    7.25
 -19 -15   1  264.52   15.51
 -19  15  -1  286.96    7.17
 -20  15  -1    4.07    1.49
 -20  15   1    1.61    1.39
 -21  15  -1   38.83    2.98
 -21  15   1   34.16    2.96
 -22  15  -1    7.04    1.60
 -22  15   1    6.09    1.65
 -23  15   1   31.01    2.71
 -23  15  -1   34.04    2.65
 -24  15   1   -0.31    1.74
 -24  15  -1    1.03    1.55
 -25  15  -1   47.36    3.04
 -25  15   1   44.54    3.17
 -26  15   1   -0.92    1.67
 -26  15  -1    1.28    1.22
 -27  15  -1   47.66    2.84
 -27  15   1   43.98    3.00
 -28  15   1   15.49    2.04
 -28  15  -1   12.57    1.74
 -29  15   1   40.50    2.67
 -29  15  -1   43.05    2.52
 -30  15   1   28.71    2.16
 -31  15   1   -2.14    1.16
 -32  15   1   13.11    1.40
 -33  15   1   42.39    2.08
  34  15  -1   26.02    1.83
  34  15   1   27.31    1.86
   0 -16   1    1.15    2.22
   0 -16  -1   -0.13    1.88
  -1 -16   1   24.08    4.34
   1 -16  -1   28.42    3.96
  -1 -16  -1   17.59    3.35
   1 -16   1   19.53    3.96
   2 -16   1  261.55   12.29
   2 -16  -1  266.39   11.32
  -2 -16   1  257.19   12.36
  -2 -16  -1  273.79   11.51
  -3 -16   1   15.07    3.54
   3 -16  -1   21.74    3.86
  -3 -16  -1   18.19    3.27
   3 -16   1   22.89    4.11
   4 -16   1  203.24   10.82
   4 -16  -1  205.15   10.10
  -4 -16   1  203.43   11.16
  -4 -16  -1  204.82   10.01
  -5 -16  -1    0.51    2.19
  -5 -16   1    1.84    2.88
   5 -16  -1    1.74    2.07
   5 -16   1    1.68    2.07
  -6 -16  -1  210.27   10.27
   6 -16   1  202.47   11.14
  -6 -16   1  200.13   11.32
   6 -16  -1  191.27    9.92
   7 -16   1  338.57   14.38
   7 -16  -1  322.68   13.01
  -7 -16   1  325.55   14.45
   7  16   1  313.84    7.31
  -7 -16  -1  337.64   13.14
   7  16  -1  307.44    7.41
  -8 -16  -1    5.18    2.30
  -8 -16   1    5.11    2.55
   8  16   1    5.21    1.28
   8  16  -1    3.35    1.32
  -8  16   1    5.90    1.25
   8  16   1    2.25    1.44
  -8  16  -1    6.12    1.35
   8 -16   1    5.46    2.43
   9  16   1   99.40    3.82
  -9  16  -1   94.52    4.01
  -9  16  -1   94.00    3.68
  -9  16   1   94.48    3.80
  -9 -16   1   91.45    8.17
  -9 -16  -1   91.18    7.07
   9  16  -1   93.03    4.25
  -9  16   1   98.91    3.95
  -9  16   1   91.97    4.01
   9  16   1   81.69    4.06
 -10  16   1   -0.03    1.03
 -10  16  -1   -0.10    1.06
 -10 -16   1    0.87    2.44
  10  16   1    0.79    1.10
 -10  16   1   -0.64    1.35
 -10  16  -1    1.26    1.04
 -10  16   1   -0.93    1.24
  11  16  -1   14.74    1.70
 -11 -16   1   12.13    2.90
 -11  16   1   13.98    1.74
 -11  16  -1   14.41    1.85
  11  16   1   12.03    1.67
 -11  16   1   15.48    1.86
 -11  16  -1   11.34    1.44
 -11  16   1   14.07    1.93
 -12  16   1   72.43    3.46
 -12  16  -1   68.16    3.21
 -12 -16   1   72.33    7.33
  12  16  -1   77.10    3.43
  12  16   1   75.48    3.43
 -12  16   1   75.60    3.77
 -12  16   1   75.14    3.61
 -13  16   1  248.66    6.30
 -13  16   1  252.02    6.73
 -13  16   1  234.75    6.28
  13  16  -1  258.32    6.11
 -13  16  -1  245.62    6.00
 -13 -16   1  262.46   14.35
  13  16   1  255.69    6.16
 -14 -16   1   13.12    3.71
 -14  16   1   17.13    1.97
  14  16   1   16.33    1.93
 -14  16   1   15.60    2.01
  14  16  -1   17.36    1.92
 -14  16  -1   17.75    2.09
 -15  16   1   80.22    3.74
 -15  16   1   76.74    3.87
 -15  16  -1   78.20    3.79
  15  16   1   81.27    3.57
 -15 -16   1   75.38    8.09
 -16  16   1   76.30    3.88
 -16  16  -1   79.85    3.80
  16  16   1   79.03    3.53
 -16 -16   1   85.09    8.69
  17  16   1    0.18    1.20
 -17 -16   1    0.39    2.73
 -17  16  -1    2.03    1.20
 -17  16   1    1.58    1.42
 -18  16  -1   40.54    2.85
 -18 -16   1   46.98    6.94
  18  16   1   36.78    2.51
 -18  16   1   37.21    2.90
 -19  16   1   19.41    2.31
 -19  16  -1   23.80    2.38
 -20  16   1    1.21    1.49
 -20  16  -1    2.61    1.43
 -21  16  -1  409.35    8.49
 -21  16   1  391.91    8.78
 -22  16  -1   28.86    2.48
 -22  16   1   24.33    2.50
 -23  16   1   -2.03    1.75
 -23  16  -1   -1.19    1.51
 -24  16  -1   16.01    1.83
 -24  16   1   11.94    1.70
 -25  16   1   11.64    1.81
 -25  16  -1   17.15    1.93
 -26  16   1   -0.08    1.40
 -26  16  -1    1.13    1.27
 -27  16   1   95.98    4.05
 -28  16   1   32.72    2.47
 -29  16   1    8.24    1.41
 -30  16   1   14.21    1.57
 -31  16   1   -1.00    0.99
 -32  16   1   -1.83    0.92
  32  16   1   -1.56    1.08
  32  16  -1   -2.64    1.20
  33  16   1   -2.75    1.04
  33  16  -1   -2.20    1.00
   0  17  -1 1281.85   13.63
   0 -17   1 1396.78   29.35
   0 -17  -1 1383.47   26.43
   0  17   1 1344.38   15.58
   0  17  -1 1303.08   15.57
   0  17   1 1365.58   13.86
  -1 -17   1  189.87   11.00
  -1 -17  -1  174.48    9.55
  -1  17  -1  193.72    5.49
   1  17   1  195.37    5.41
   1 -17   1  192.25   11.06
  -1  17   1  189.00    6.00
   1 -17  -1  195.13   10.06
   1  17   1  181.38    5.84
  -1  17  -1  187.92    6.00
  -1  17   1  194.44    5.37
   1  17  -1  177.19    5.27
  -1  17  -1  196.34    5.38
   1  17  -1  191.22    6.01
  -2 -17   1  106.00    8.18
   2  17   1  119.39    4.24
   2  17  -1  108.06    4.11
   2 -17   1  122.46    8.85
  -2  17   1  112.83    4.18
  -2  17  -1  121.84    4.40
  -2  17  -1  116.22    4.82
  -2  17   1  103.23    4.57
   2  17   1  113.05    4.51
  -2 -17  -1  116.66    7.77
   2  17  -1  113.02    4.62
   2 -17  -1  113.38    7.77
  -2  17  -1  111.08    4.12
   3 -17  -1   22.36    3.61
  -3 -17  -1   16.64    3.12
   3  17   1   19.31    2.17
  -3  17  -1   23.81    2.13
   3 -17   1   20.86    3.94
  -3  17  -1   25.02    2.14
  -3 -17   1   17.25    3.44
  -3  17  -1   22.91    2.15
  -3  17   1   19.41    1.97
   3  17   1   23.98    2.03
   3  17  -1   20.50    2.15
  -3  17   1   23.14    2.04
   3  17  -1   19.94    1.95
  -4  17  -1   23.27    2.16
  -4 -17   1   18.70    3.86
   4 -17   1   23.49    4.30
   4  17  -1   21.49    1.97
  -4  17   1   21.11    2.04
   4 -17  -1   19.10    3.72
   4  17  -1   18.62    2.03
   4  17   1   19.30    1.96
  -4 -17  -1   20.25    3.56
  -4  17  -1   20.97    1.95
   4  17   1   17.39    1.97
   5 -17   1  186.53   10.86
  -5  17  -1  179.50    5.40
   5  17   1  179.54    5.13
  -5  17   1  176.49    5.17
  -5  17  -1  168.22    5.01
   5  17   1  170.74    5.58
  -5 -17   1  175.61   10.89
   5 -17  -1  183.73    9.83
  -5 -17  -1  187.77    9.96
   5  17  -1  170.61    5.66
   5  17   1  178.33    5.12
  -5  17   1  170.89    5.40
   5  17  -1  183.50    5.20
   6  17   1  126.46    4.84
   6 -17  -1  127.44    8.42
  -6  17   1  129.01    4.73
  -6  17   1  127.58    4.48
  -6  17   1  125.55    4.60
   6  17   1  125.33    4.38
   6  17  -1  118.90    4.81
   6  17  -1  124.99    4.43
  -6  17  -1  122.74    4.32
  -6  17  -1  137.22    4.77
   6 -17   1  121.07    8.97
  -6 -17   1  130.57    9.41
   6  17   1  130.98    4.49
   7 -17  -1   73.93    6.50
   7  17   1   70.44    3.68
  -7  17  -1   73.71    3.59
  -7  17   1   69.00    3.36
   7  17   1   71.82    3.35
  -7  17   1   72.85    3.60
  -7 -17   1   73.28    7.21
   7  17  -1   77.35    3.45
   7  17  -1   63.96    3.67
  -7  17  -1   70.67    3.33
   7 -17   1   70.07    7.07
  -7  17   1   75.44    3.74
   7  17   1   73.94    3.45
   8  17   1  126.37    4.32
   8  17   1  122.32    4.44
   8  17  -1  120.58    4.39
  -8  17   1  131.41    4.72
   8  17   1  114.91    4.84
  -8  17   1  122.32    4.40
   8  17  -1  117.85    4.92
   8 -17   1  126.59    9.29
  -8 -17   1  132.94    9.75
  -8  17   1  128.21    4.76
  -8  17  -1  131.50    4.75
  -8  17  -1  123.04    4.35
   8 -17  -1  124.36    8.49
  -9  17  -1  140.02    4.94
  -9  17  -1  138.09    4.60
   9  17   1  136.88    5.19
  -9  17   1  139.50    4.72
   9 -17   1  155.47   10.48
   9  17   1  145.00    4.60
   9  17   1  142.25    4.73
  -9  17   1  142.32    5.05
  -9  17   1  149.40    5.06
   9  17  -1  141.15    5.28
   9  17  -1  138.89    4.68
  -9 -17   1  135.55    9.91
   9 -17  -1  150.31    9.56
 -10  17   1   65.13    3.49
 -10  17   1   63.61    3.39
  10  17   1   66.98    3.36
 -10  17   1   62.61    3.25
 -10  17  -1   66.86    3.47
 -10  17  -1   62.13    3.16
 -10 -17   1   65.69    7.26
  10  17  -1   61.02    3.19
  10  17   1   62.59    3.62
  10  17  -1   60.94    3.72
  10  17   1   64.67    3.10
  10 -17   1   69.99    7.27
 -11  17   1   -1.82    1.65
 -11  17   1    0.87    1.09
  11  17   1   -0.92    1.15
 -11  17  -1   -0.08    1.33
 -11  17  -1   -0.27    1.18
  11  17   1    0.92    1.15
 -11 -17   1   -3.82    3.29
  11  17  -1    0.22    1.08
  11  17   1   -0.67    1.36
 -11  17   1    0.33    1.25
  11  17  -1   -1.25    1.50
 -12  17   1   37.95    2.66
  12  17   1   36.37    2.51
 -12 -17   1   37.17    5.85
 -12  17   1   37.94    2.84
 -12  17   1   38.17    2.69
  12  17  -1   40.27    2.62
 -12  17  -1   34.83    2.47
 -13  17  -1   68.67    3.36
 -13  17   1   65.05    3.66
 -13  17   1   68.93    3.48
  13  17  -1   70.22    3.35
 -13  17   1   66.75    3.52
  13  17   1   65.03    3.27
 -13 -17   1   73.19    7.75
 -14 -17   1   -0.44    3.17
 -14  17   1    1.08    1.16
  14  17  -1   -0.35    1.09
  14  17   1   -1.91    1.36
 -14  17   1    0.48    1.31
 -14  17  -1   -1.08    1.39
 -15  17   1  189.34    6.00
  15  17  -1  199.37    5.46
  15  17   1  192.47    5.52
 -15 -17   1  199.16   12.99
 -16 -17   1    9.98    4.04
  16  17   1   10.93    1.66
 -16  17   1   13.21    1.98
 -17  17   1   14.11    2.13
 -17  17  -1   16.80    2.05
  17  17   1   13.93    1.76
 -18  17   1   68.18    3.79
 -18  17  -1   78.11    3.78
  18  17   1   67.36    3.35
  19  17   1  254.97    6.09
 -19  17   1  263.87    7.16
 -19  17  -1  270.33    6.88
 -20  17   1   17.76    2.21
 -20  17  -1   17.92    2.14
 -21  17   1   15.76    2.13
 -21  17  -1   17.16    2.12
 -22  17   1    7.60    1.72
 -22  17  -1    9.09    1.61
 -23  17   1   71.65    3.81
 -24  17   1   24.45    2.35
 -25  17   1   56.89    3.24
 -26  17   1   -2.09    1.42
 -27  17   1   29.06    2.34
 -28  17   1    0.70    1.01
 -29  17   1   34.70    2.26
 -30  17   1   31.06    1.94
  30  17   1   28.12    2.14
  30  17  -1   28.79    2.19
 -31  17   1   -1.47    0.89
  31  17  -1   -2.84    1.27
  31  17   1   -3.37    1.29
  32  17  -1    2.65    0.90
  32  17   1    2.87    0.89
  33  17  -1   30.52    1.78
  33  17   1   32.00    1.81
   0  18  -1   -0.41    1.18
   0  18   1   -0.51    1.24
   0 -18  -1   -3.31    2.77
   0 -18   1   -0.35    3.04
   0  18   1   -4.17    1.91
   0  18  -1   -2.26    2.00
   0  18  -1   -0.15    1.19
   1  18   1   18.26    2.04
   1  18  -1   19.14    2.02
  -1  18   1   20.00    2.08
   1  18   1   16.54    2.08
   1 -18   1   16.26    3.78
   1 -18  -1   13.79    3.14
  -1  18  -1   16.63    2.11
  -1 -18   1   15.08    3.82
   1  18  -1   15.56    2.03
  -1  18  -1   18.47    2.01
  -1  18   1   13.88    1.99
  -1  18  -1   19.90    2.10
   2 -18   1  329.12   14.82
   2  18   1  285.72    7.57
   2  18   1  318.97    6.99
   2  18  -1  311.30    7.87
   2  18  -1  323.84    7.13
  -2  18   1  314.46    7.42
  -2  18   1  320.36    7.05
  -2  18  -1  300.76    6.85
  -2  18  -1  302.99    7.93
  -2 -18   1  308.44   14.47
  -2  18  -1  313.03    7.30
   2 -18  -1  318.08   13.27
  -2  18   1  297.28    7.79
  -3  18   1   79.38    3.79
   3 -18   1   89.66    8.01
   3 -18  -1   90.38    7.31
   3  18  -1   76.24    4.01
   3  18  -1   86.56    3.81
   3  18   1   85.57    3.76
  -3  18  -1   78.38    4.16
  -3  18  -1   82.29    3.87
  -3  18  -1   76.06    3.62
  -3 -18   1   80.78    7.64
   3  18   1   77.39    4.03
  -3  18   1   73.71    4.02
  -3  18   1   80.89    3.71
  -4  18   1  156.90    5.03
   4 -18   1  167.51   10.61
  -4  18   1  157.41    5.31
   4  18  -1  164.45    5.14
   4  18  -1  159.09    5.62
   4  18   1  154.96    5.01
   4  18   1  164.64    5.61
  -4 -18   1  156.77   10.52
   4 -18  -1  172.27    9.98
  -4  18  -1  160.05    5.06
  -4  18  -1  164.11    5.37
  -5  18   1    3.11    1.37
   5  18   1    2.44    1.23
  -5  18   1    0.14    1.41
   5  18  -1    2.35    1.14
   5  18   1   -0.21    1.35
  -5  18  -1    2.18    1.22
  -5  18   1    1.71    1.18
  -5  18  -1    3.54    1.44
   5  18  -1   -1.05    1.47
   5 -18   1    0.31    2.41
   5 -18  -1    5.02    2.28
  -5 -18   1    1.17    2.88
   6 -18  -1  280.08   12.74
   6  18  -1  289.91    6.67
  -6  18   1  285.95    7.01
   6 -18   1  279.92   13.89
  -6  18   1  269.38    6.60
  -6  18  -1  277.66    6.94
   6  18  -1  268.43    7.32
   6  18   1  272.18    7.24
   6  18   1  261.15    6.39
  -6 -18   1  258.59   13.67
  -6  18   1  269.93    6.94
  -6  18  -1  255.18    6.34
  -7 -18   1  200.63   12.17
  -7  18   1  193.99    5.91
   7  18  -1  192.50    6.36
   7  18   1  196.90    5.58
  -7  18   1  200.06    5.71
  -7  18  -1  198.61    5.60
   7  18   1  194.77    6.23
  -7  18   1  202.96    6.10
  -7  18  -1  210.89    6.11
   7 -18   1  206.25   12.10
   7  18  -1  204.66    5.71
   7 -18  -1  216.54   11.37
  -8  18  -1    0.28    1.23
  -8  18   1   -1.09    1.47
  -8 -18   1    1.86    2.55
   8  18   1    2.76    1.21
   8 -18   1   -0.20    2.30
  -8  18  -1    2.42    1.27
   8  18  -1   -0.40    1.54
   8 -18  -1   -0.79    3.06
  -8  18   1    0.18    1.13
  -8  18   1    1.02    1.14
   8  18  -1   -1.31    1.33
   8  18   1   -0.79    1.41
   9  18   1   91.93    3.95
   9  18  -1   94.08    4.46
  -9  18   1   90.29    4.10
  -9  18  -1   94.16    4.22
   9  18  -1   87.68    3.88
   9  18   1   90.27    4.35
  -9  18   1   95.20    4.06
  -9 -18   1   88.65    8.46
  -9  18   1   87.66    4.13
   9 -18  -1   89.29    7.63
  -9  18  -1   93.19    3.93
   9 -18   1   95.74    8.35
   9  18   1   94.78    3.87
 -10 -18   1   -6.70    4.12
 -10  18   1    1.33    1.11
  10 -18  -1   -4.33    2.97
 -10  18   1    0.84    1.22
  10  18   1   -0.52    1.61
  10 -18   1    1.57    2.74
 -10  18  -1   -0.76    1.29
  10  18   1   -1.63    1.49
  10  18  -1   -1.34    1.63
  10  18   1   -1.49    1.19
 -10  18   1    0.84    1.13
 -10  18  -1   -0.72    1.17
  10  18  -1    0.18    1.17
 -11  18   1    3.18    1.39
 -11 -18   1   -1.53    3.38
  11  18  -1    1.41    1.38
 -11  18  -1    1.49    1.25
  11 -18  -1    3.83    2.67
  11  18   1    0.49    1.34
  11 -18   1    2.21    2.96
 -11  18   1   -0.19    1.15
  11  18   1    1.53    1.20
 -11  18   1    2.38    1.28
  11  18  -1    1.85    1.10
  11  18   1   -2.76    1.54
 -11  18  -1    0.66    1.09
 -12  18   1  135.08    5.10
  12  18   1  141.22    5.42
  12 -18  -1  132.70    9.76
 -12  18   1  138.26    5.06
  12  18  -1  146.51    4.80
 -12 -18   1  145.76   11.14
  12  18   1  136.36    4.74
  12  18  -1  140.24    5.54
  12  18   1  148.91    4.70
 -12  18  -1  130.58    4.72
 -12  18   1  134.02    4.88
 -13  18   1  277.04    6.98
 -13  18   1  281.22    6.98
 -13 -18   1  285.47   15.38
 -13  18  -1  272.66    6.66
  13  18   1  278.70    6.70
  13  18  -1  283.17    6.67
  13  18  -1  288.49    7.83
  13  18   1  291.22    7.78
 -13  18   1  268.83    7.12
 -14  18   1   34.06    2.80
  14  18   1   37.76    2.68
  14  18   1   35.84    2.98
  14  18  -1   32.65    2.57
 -14  18  -1   33.12    2.51
 -14 -18   1   32.03    5.91
 -14  18   1   35.89    2.72
  14  18  -1   36.57    3.10
  15  18  -1   60.81    3.22
 -15  18   1   58.08    3.53
  15  18   1   63.59    3.36
  15  18   1   58.38    3.75
  15  18  -1   55.87    3.79
  16  18   1    5.06    1.36
 -16  18   1    2.90    1.40
 -17  18   1   -0.13    1.67
 -18  18   1    9.00    1.65
 -19  18   1    9.73    1.94
 -20  18   1    1.69    1.61
 -21  18   1  453.11    9.16
 -22  18   1    8.54    1.68
 -23  18   1    0.84    1.15
 -24  18   1    9.31    1.58
 -25  18   1    4.25    1.26
  26  18  -1    0.37    1.29
 -26  18   1    1.41    1.10
  27  18   1   79.33    3.73
  27  18  -1   79.15    3.77
 -27  18   1   82.42    3.33
  28  18  -1   32.91    2.46
  28  18   1   32.41    2.44
 -28  18   1   34.97    2.22
  29  18   1    4.79    1.25
 -29  18   1    7.96    1.20
  29  18  -1    4.82    1.28
  30  18  -1   11.92    1.48
  30  18   1   15.86    1.60
 -30  18   1   15.84    1.39
  31  18   1    2.03    0.90
  31  18  -1    0.57    0.95
  32  18  -1   -0.98    0.84
  32  18   1   -0.24    0.73
   0 -19   1  199.51   11.93
   0  19  -1  185.60    6.55
   0  19  -1  179.90    5.58
   0  19   1  181.03    6.46
   0  19   1  201.90    5.84
   0  19  -1  200.63    6.06
   1  19   1  126.16    4.70
  -1  19  -1  118.80    4.51
   1  19  -1  123.63    4.67
   1  19  -1  120.66    5.17
   1  19  -1  128.27    4.84
  -1  19  -1  129.16    5.41
   1  19   1  122.55    5.17
  -1  19   1  119.00    5.17
  -1 -19   1  123.98    9.39
   1 -19   1  123.68    9.45
  -1  19  -1  123.71    4.77
  -1  19   1  128.08    4.69
  -2 -19   1   11.25    3.21
   2  19  -1   21.81    2.43
   2  19   1   20.69    2.14
  -2  19   1   18.81    2.32
   2  19  -1   24.51    2.35
  -2  19   1   22.91    2.22
  -2  19  -1   20.55    2.25
  -2  19  -1   21.59    2.12
   2  19   1   22.40    2.44
  -2  19  -1   22.25    2.23
   2 -19   1   18.57    4.19
   2  19  -1   20.73    2.11
  -3  19  -1    5.80    1.46
  -3  19   1    7.07    1.67
   3  19  -1    3.56    1.31
   3  19  -1    5.02    1.24
  -3  19   1    6.86    1.43
   3  19   1    5.48    1.33
   3 -19   1    7.25    2.70
  -3  19  -1    7.05    1.51
  -3 -19   1    0.06    2.88
   3  19   1    4.04    1.46
  -4  19   1   14.55    1.88
   4  19   1   10.95    1.94
  -4  19   1   16.02    1.92
   4  19   1   13.86    1.77
   4 -19   1   14.78    4.14
  -4  19   1   13.90    2.00
  -4  19  -1   15.04    1.99
  -4 -19   1   17.82    4.01
   4  19  -1   16.19    1.93
  -4  19  -1   16.17    1.95
   4  19  -1   11.86    1.99
  -5 -19   1   44.82    5.79
   5  19   1   48.98    3.00
   5 -19   1   52.37    6.39
  -5  19  -1   47.78    3.07
   5  19   1   48.44    3.36
  -5  19   1   49.24    3.21
  -5  19  -1   50.50    3.27
   5  19  -1   49.34    3.36
  -5  19   1   46.83    3.00
   5  19  -1   52.51    3.14
  -5  19   1   44.89    3.08
   6  19  -1  117.36    4.50
   6 -19   1  115.27    9.25
  -6  19  -1  114.08    4.73
   6  19  -1  113.80    4.93
  -6  19  -1  106.33    4.31
  -6  19   1  115.53    4.68
  -6 -19   1  118.61    9.46
  -6  19   1  106.05    4.58
   6  19   1  113.67    4.38
  -6  19   1  105.76    4.39
   6  19   1  108.72    4.79
  -7 -19   1   63.35    7.24
  -7  19  -1   54.74    3.33
  -7  19   1   58.30    3.34
   7  19   1   55.17    3.69
   7  19  -1   53.56    3.24
   7 -19   1   60.23    7.05
   7  19   1   57.41    3.22
  -7  19   1   54.43    3.41
  -7  19   1   59.03    3.51
   7  19  -1   58.69    3.83
  -7  19  -1   57.49    3.27
   8  19   1   65.82    4.11
   8  19  -1   71.38    3.66
  -8  19   1   79.38    4.03
   8  19   1   78.05    3.72
  -8 -19   1   72.93    7.66
  -8  19   1   75.00    3.73
  -8  19  -1   74.87    3.67
   8  19  -1   69.44    4.16
  -8  19  -1   73.24    3.91
   8 -19   1   75.58    7.60
  -8  19   1   73.16    3.87
   9 -19   1  167.82   11.54
   9  19  -1  169.59    5.36
  -9  19  -1  161.03    5.27
  -9  19  -1  170.43    5.75
  -9  19   1  165.47    5.63
   9  19   1  172.99    5.97
   9  19   1  180.42    5.34
  -9 -19   1  176.77   11.82
   9  19  -1  174.45    6.15
  -9  19   1  163.02    5.60
  -9  19   1  168.89    5.48
  10  19  -1   57.38    3.26
 -10  19  -1   55.41    3.17
  10  19   1   60.22    3.20
 -10  19  -1   62.66    3.56
 -10  19   1   58.49    3.45
 -10  19   1   60.02    3.37
 -10 -19   1   56.83    7.09
  10 -19   1   71.59    7.64
  10  19  -1   59.91    3.87
 -10  19   1   64.63    3.58
  10  19   1   50.03    3.58
 -11 -19   1    9.62    3.14
  11  19  -1   20.13    2.14
 -11  19   1   22.95    2.30
  11  19   1   17.58    1.90
  11  19  -1   16.52    2.36
  11 -19   1   18.01    4.71
 -11  19   1   17.49    2.18
 -11  19   1   22.16    2.24
 -11  19  -1   19.75    2.07
  11  19   1   18.68    2.43
 -12  19   1   37.41    2.91
 -12  19   1   39.87    2.88
  12  19  -1   34.06    3.16
  12  19  -1   38.72    2.64
 -12  19  -1   38.21    2.72
  12  19   1   35.30    3.13
  12 -19   1   35.97    5.90
  12  19   1   38.73    2.58
 -12  19   1   36.96    2.78
  13  19  -1   13.95    1.78
 -13  19   1   15.81    1.98
 -13  19  -1   15.65    1.92
  13  19  -1   14.06    2.19
  13  19   1   15.39    2.20
 -13  19   1   14.82    1.97
 -14  19  -1   25.32    2.40
  14  19   1   26.08    2.88
 -14  19   1   28.58    2.56
 -14  19   1   28.88    2.67
  14  19  -1   23.37    2.18
  14  19  -1   23.23    2.88
 -15  19  -1  319.64    7.18
  15  19  -1  320.03    8.54
  15  19  -1  337.49    7.16
  15  19   1  320.19    8.45
 -15  19   1  319.97    7.72
  16  19  -1   -0.76    1.55
 -16  19   1   -0.89    1.35
  16  19   1   -0.96    1.55
  17  19   1   16.70    2.31
  17  19  -1   19.13    2.44
 -17  19   1   19.69    2.25
  18  19   1    3.70    1.72
 -18  19   1    6.47    1.63
  18  19  -1    5.33    1.78
 -19  19   1  201.81    6.07
  19  19   1  186.03    6.61
  19  19  -1  203.75    6.76
  20  19  -1    0.50    1.66
 -20  19   1    0.29    1.27
  20  19   1    1.59    1.57
 -21  19   1   12.20    1.88
  21  19   1   10.73    1.96
  21  19  -1   11.97    2.19
  22  19  -1    5.93    1.68
  22  19   1    9.19    1.84
 -23  19   1   75.99    3.53
  23  19   1   70.21    3.87
  23  19  -1   74.38    3.98
 -24  19   1   20.21    2.01
  24  19   1   19.87    2.25
  24  19  -1   18.39    2.28
  25  19   1   33.61    2.62
 -25  19   1   34.09    2.34
  25  19  -1   31.21    2.56
 -26  19   1   -0.32    0.97
  26  19   1    1.17    1.29
  26  19  -1    1.70    1.29
 -27  19   1   47.92    2.44
  27  19   1   50.43    2.92
  27  19  -1   51.09    2.96
 -28  19   1   20.82    1.63
  28  19   1   18.64    1.82
  28  19  -1   16.98    1.78
  29  19  -1    6.26    1.25
  29  19   1    5.71    1.14
 -29  19   1    7.72    1.03
  30  19  -1    9.12    1.25
  30  19   1    9.88    1.25
  31  19   1   -3.59    0.96
  31  19  -1   -2.55    0.95
   0  20  -1   -2.81    1.91
   0  20   1    1.75    1.26
   0  20  -1    0.37    1.23
   0 -20   1   -4.25    3.77
   0  20  -1   -2.59    1.29
   0  20   1   -3.01    1.93
   1  20  -1    9.57    1.95
  -1  20   1    9.04    1.64
   1 -20   1    8.57    2.77
  -1  20  -1   10.42    1.86
   1  20  -1    8.16    1.60
   1  20  -1   12.67    1.92
   1  20   1    9.33    1.74
  -1  20   1    5.65    1.61
   1  20   1    7.38    1.79
  -1  20  -1    7.51    1.68
  -1 -20   1    5.29    2.38
  -1  20  -1    7.65    1.77
  -2  20  -1   91.04    4.10
   2  20  -1   88.05    4.10
   2 -20   1   93.64    8.20
   2  20  -1   84.71    4.57
  -2  20   1   88.37    4.09
  -2  20  -1   93.42    4.38
   2  20   1   85.74    4.63
   2  20  -1  102.76    4.43
   2  20   1   97.38    4.25
  -2 -20   1  100.53    9.02
   3  20  -1   22.16    2.30
  -3  20   1   21.80    2.31
  -3  20  -1   25.42    2.51
  -3  20   1   20.49    2.27
   3  20  -1   24.04    2.41
  -3 -20   1   24.42    4.93
   3 -20   1   26.32    4.62
   3  20   1   18.23    2.36
   3  20  -1   18.36    2.33
  -3  20  -1   22.34    2.23
   3  20   1   21.19    2.19
   4  20   1   42.14    2.85
   4  20  -1   47.68    3.17
  -4  20  -1   45.84    3.19
   4  20  -1   38.42    3.19
  -4  20  -1   44.57    2.99
   4  20   1   34.31    3.07
   4  20  -1   42.47    3.07
  -4  20   1   43.46    3.05
   4 -20   1   49.65    6.51
  -4 -20   1   41.85    5.95
  -4  20   1   43.37    3.00
  -5 -20   1   -6.99    4.45
  -5  20  -1   -0.05    1.28
  -5  20  -1   -0.35    1.19
  -5  20   1    0.84    1.28
   5  20  -1    0.26    1.25
   5  20   1   -2.49    1.90
  -5  20   1   -2.09    1.79
   5 -20   1    2.73    2.87
   5  20   1   -1.38    1.49
   5  20  -1   -3.69    2.06
  -5  20   1   -0.26    1.36
   6  20  -1  193.10    6.00
  -6  20  -1  210.60    6.43
  -6  20  -1  195.21    5.87
   6 -20   1  208.66   12.77
  -6  20   1  204.76    6.32
   6  20   1  192.34    6.50
   6  20  -1  204.56    6.68
  -6 -20   1  197.29   12.55
  -6  20   1  197.48    5.99
  -6  20   1  193.24    6.06
   6  20   1  209.54    5.97
   7  20  -1  270.47    6.93
  -7  20   1  288.22    7.44
  -7  20   1  264.27    7.06
  -7  20  -1  276.02    7.32
   7  20  -1  271.76    7.81
   7  20   1  280.42    7.74
   7 -20   1  282.46   14.65
  -7  20  -1  260.52    6.73
  -7  20   1  270.62    7.02
  -7 -20   1  278.12   14.71
   7  20   1  284.86    6.84
  -8  20   1    1.19    1.37
   8 -20   1    5.11    3.31
   8  20   1    5.92    1.48
  -8  20   1    3.03    1.50
   8  20   1    1.26    1.67
  -8  20  -1    4.00    1.51
  -8  20   1    3.80    1.38
  -8 -20   1   -2.74    4.10
   8  20  -1    0.96    1.53
   8  20  -1    1.91    1.18
  -8  20  -1    2.14    1.36
   9 -20   1   65.62    7.32
   9  20   1   62.12    3.82
  -9  20  -1   60.35    3.38
   9  20   1   62.71    3.37
  -9  20   1   63.44    3.62
   9  20  -1   58.38    3.82
  -9  20  -1   59.73    3.56
   9  20  -1   65.33    3.46
  -9  20   1   61.54    3.51
  -9  20   1   61.73    3.62
  10  20  -1   -0.31    1.26
 -10  20   1   -1.01    1.27
  10  20   1   -2.47    1.75
 -10  20  -1    0.80    1.35
 -10  20  -1   -0.12    1.23
  10  20   1   -0.79    1.27
  10  20  -1   -1.95    1.57
 -10  20   1   -1.45    1.62
 -10  20   1   -0.75    1.32
  11  20   1   -1.21    1.64
  11  20   1   -1.74    1.35
 -11  20   1   -0.75    1.55
  11  20  -1   -1.46    1.37
  11  20  -1   -0.52    1.68
 -11  20   1   -0.90    1.37
 -11  20   1    1.14    1.26
 -11  20  -1   -0.74    1.13
 -12  20   1   53.71    3.37
  12  20   1   51.12    3.67
  12  20  -1   50.36    3.09
  12  20   1   51.41    2.98
 -12  20   1   49.55    3.21
 -12  20   1   52.77    3.37
 -12  20  -1   52.87    3.20
  12  20  -1   50.79    3.67
 -13  20   1  281.51    7.17
  13  20  -1  281.53    8.02
 -13  20  -1  282.32    6.95
  13  20  -1  286.72    6.78
  13  20   1  281.80    7.95
 -13  20   1  290.66    7.21
 -14  20   1   30.94    2.67
 -14  20  -1   28.76    2.42
  14  20  -1   25.91    2.22
  14  20   1   26.10    2.92
  14  20  -1   27.61    2.88
 -15  20  -1   23.23    2.14
 -15  20   1   22.32    2.33
  15  20   1   18.50    2.47
  15  20  -1   19.76    2.49
  15  20  -1   21.70    2.00
 -16  20   1   17.40    2.10
  16  20   1   13.37    2.24
  16  20  -1   12.92    2.25
 -17  20   1   48.84    3.15
  17  20  -1   53.73    3.66
  17  20   1   49.02    3.52
  18  20  -1    6.44    1.78
  18  20   1    6.36    1.87
 -18  20   1    7.81    1.51
 -19  20   1   20.86    2.21
  19  20  -1   20.01    2.46
  19  20   1   16.57    2.26
 -20  20   1    4.92    1.41
  20  20  -1    0.72    1.50
  20  20   1    2.33    1.49
  21  20   1  145.75    5.41
  21  20  -1  146.60    5.51
 -21  20   1  144.03    4.79
  22  20  -1    9.34    1.95
  22  20   1   10.34    1.92
 -22  20   1   10.98    1.69
  23  20   1    0.64    1.32
 -23  20   1   -1.82    1.29
  23  20  -1   -0.06    1.40
  24  20   1    8.26    1.55
  24  20  -1    7.83    1.63
 -24  20   1   10.78    1.44
  25  20  -1    5.82    1.43
  25  20   1    7.23    1.51
 -25  20   1    7.15    1.24
 -26  20   1    0.88    0.93
  26  20   1    0.18    1.09
  26  20  -1   -0.39    1.10
 -27  20   1   62.32    2.48
  27  20   1   63.98    3.02
  27  20  -1   66.42    3.06
  28  20   1   34.86    2.15
  28  20  -1   34.20    2.18
  29  20  -1    7.78    1.17
  29  20   1    7.58    1.14
  30  20  -1    2.66    0.82
  30  20   1    2.61    0.83
   0  21  -1  442.97    9.37
   0  21  -1  426.39    8.77
   0  21   1  448.15   10.07
   0 -21   1  447.71   18.57
   0  21  -1  445.47   10.14
   0  21   1  436.24    8.90
   1  21  -1   76.30    4.43
  -1  21   1   83.04    4.16
   1  21  -1   71.01    3.91
   1  21   1   75.00    3.96
   1  21  -1   75.40    4.05
  -1 -21   1   79.42    8.21
   1  21   1   76.77    4.42
  -1  21   1   76.29    3.91
   1 -21   1   67.73    7.45
  -1  21  -1   79.30    4.10
  -1  21  -1   76.30    3.87
   2  21   1   28.59    2.86
  -2  21   1   29.30    2.55
   2  21  -1   35.97    2.93
  -2  21   1   30.23    2.71
  -2  21  -1   29.17    2.63
   2  21  -1   32.38    2.94
  -2 -21   1   25.96    5.20
   2  21   1   36.62    2.76
   2  21  -1   31.11    2.65
  -2  21  -1   34.52    2.89
   3  21  -1    3.91    1.36
  -3  21  -1    3.69    1.36
  -3  21   1    4.61    1.44
  -3  21  -1    4.80    1.40
  -3  21   1    4.22    1.43
  -3 -21   1    6.08    3.63
   3  21  -1    4.85    1.44
   3 -21   1    4.14    3.16
   3  21   1    0.88    1.56
   3  21  -1    1.22    1.75
   3  21   1    4.22    1.32
   4  21   1   -0.11    1.37
   4 -21   1    5.65    3.32
   4  21  -1    0.72    1.37
  -4  21  -1    0.69    1.36
  -4  21   1    0.48    1.20
  -4  21   1   -0.11    1.41
  -4  21  -1   -0.82    1.50
   4  21  -1    0.09    1.21
   4  21  -1   -2.10    1.96
   4  21   1    0.23    1.46
  -5  21  -1   28.38    2.71
   5  21   1   22.55    2.69
   5 -21   1   23.56    4.88
  -5  21   1   23.87    2.42
  -5  21  -1   22.28    2.36
   5  21  -1   25.65    2.50
   5  21  -1   21.09    2.72
   5  21   1   25.89    2.53
  -5  21   1   25.51    2.45
   5  21  -1   22.26    2.37
  -6  21   1   61.18    3.67
  -6  21  -1   54.49    3.36
  -6  21  -1   53.68    3.57
  -6  21   1   55.78    3.39
   6  21  -1   60.93    3.56
  -6  21   1   61.24    3.59
   6  21   1   53.47    3.72
   6  21  -1   56.71    3.80
   6  21   1   56.59    3.37
   6  21  -1   50.44    3.28
   7  21  -1   27.65    2.92
  -7  21  -1   30.09    2.61
  -7  21   1   28.83    2.55
  -7  21  -1   33.20    2.90
  -7  21   1   36.07    2.90
   7  21  -1   29.98    2.73
   7  21   1   32.58    2.68
   7  21   1   27.79    2.90
   7  21  -1   30.55    2.59
  -7  21   1   30.07    2.82
  -8  21   1  112.89    4.68
   8  21  -1  106.60    5.04
   8  21   1  108.32    4.42
  -8  21  -1  106.93    4.55
   8  21   1  107.42    5.03
  -8  21  -1  107.55    4.84
  -8  21   1  109.72    4.60
   8  21  -1  118.05    4.72
  -8  21   1  115.29    4.89
   8  21  -1  112.08    4.50
  -9  21   1   62.69    3.57
   9  21  -1   64.72    3.58
  -9  21   1   64.18    3.62
   9  21  -1   62.77    3.45
  -9  21  -1   61.26    3.82
   9  21  -1   59.36    3.92
  -9  21  -1   63.46    3.56
   9  21   1   61.17    3.33
   9  21   1   60.35    3.92
  -9  21   1   59.32    3.68
  10  21   1   36.99    2.66
 -10  21   1   38.47    2.97
  10  21  -1   34.14    3.12
 -10  21   1   40.56    2.94
  10  21  -1   35.91    2.68
  10  21   1   35.62    3.13
 -10  21   1   35.79    2.76
 -10  21  -1   36.39    2.72
  11  21  -1    4.69    1.39
 -11  21  -1    3.07    1.30
 -11  21   1    5.12    1.53
 -11  21   1    4.07    1.40
  11  21  -1    2.70    1.63
  11  21   1    0.99    1.55
 -11  21   1    4.67    1.48
  11  21   1    4.32    1.22
 -12  21  -1   19.36    2.09
 -12  21   1   23.01    2.36
  12  21   1   21.46    2.05
  12  21  -1   24.43    2.30
 -12  21   1   22.91    2.31
  12  21   1   19.77    2.53
  12  21  -1   23.91    2.70
  12  21  -1   20.95    2.19
 -13  21   1   14.94    2.01
  13  21   1   14.04    2.30
  13  21  -1   14.08    2.24
 -13  21   1   16.35    2.08
  13  21  -1   14.45    1.76
 -13  21  -1   14.71    1.90
  13  21  -1   17.24    2.01
  14  21   1    3.26    1.77
  14  21  -1    6.06    1.47
 -14  21   1    4.20    1.53
  14  21  -1    1.11    1.12
  14  21  -1    1.07    1.62
 -14  21  -1    4.17    1.40
 -15  21   1  312.67    7.45
  15  21  -1  314.15    8.51
  15  21  -1  319.82    7.05
 -15  21  -1  333.44    7.28
  15  21  -1  344.00    7.01
  15  21   1  320.95    8.38
 -16  21   1    4.57    1.50
  16  21   1    2.48    1.59
  16  21  -1    2.60    1.56
  17  21   1    9.40    1.90
 -17  21   1   10.26    1.77
  17  21  -1    8.21    1.85
  18  21  -1   31.03    2.78
 -18  21   1   29.20    2.43
  18  21   1   33.10    2.84
  19  21  -1   34.89    2.89
  19  21   1   33.26    2.81
 -19  21   1   39.02    2.63
 -20  21   1    1.77    1.15
  20  21  -1   -1.36    1.55
  20  21   1   -0.38    1.44
  21  21   1   22.19    2.33
 -21  21   1   21.76    2.00
  21  21  -1   19.28    2.26
  22  21  -1    2.90    1.32
 -22  21   1    4.34    1.17
  22  21   1    2.90    1.29
  23  21   1    9.44    1.63
  23  21  -1    9.83    1.68
 -23  21   1   10.19    1.40
  24  21  -1    1.13    1.19
 -24  21   1    2.43    0.95
  24  21   1    2.71    1.10
  25  21   1   14.28    1.64
  25  21  -1   12.55    1.58
 -25  21   1   15.19    1.39
  26  21   1   -1.01    1.02
  26  21  -1   -2.12    1.09
  27  21  -1   53.67    2.56
  27  21   1   52.82    2.53
  28  21   1   12.89    1.35
  28  21  -1   10.24    1.26
  29  21  -1   11.15    1.16
  29  21   1   12.05    1.20
   0  22  -1   -0.88    1.29
   0  22   1   -1.10    1.43
   0  22  -1   -0.32    1.25
   0  22   1   -0.93    1.44
  -1  22   1    8.76    1.88
  -1  22   1    6.54    1.61
  -1  22  -1    7.42    1.66
   1  22  -1    6.31    1.62
   1  22   1    8.91    1.79
   1  22  -1    7.87    1.79
  -1  22  -1    6.00    1.57
   1  22  -1    5.30    2.00
   1  22   1    7.91    1.75
   1  22   1    5.43    1.87
   2  22  -1   93.84    4.25
   2  22   1   88.40    4.73
  -2  22   1   97.98    4.54
   2  22  -1   94.32    5.01
   2  22  -1   98.36    4.59
  -2  22   1   92.21    4.33
  -2  22  -1   96.26    4.37
  -2  22  -1   98.07    4.61
   2  22   1   95.66    4.34
   3  22  -1   34.40    2.91
  -3  22  -1   35.47    2.94
  -3  22   1   35.29    2.87
  -3  22   1   31.17    2.88
   3  22   1   31.33    2.66
   3  22   1   31.28    3.14
  -3  22  -1   32.35    2.64
   3  22  -1   31.91    3.21
   3  22  -1   33.48    2.83
   4  22  -1   42.81    3.10
  -4  22  -1   38.09    2.89
  -4  22   1   38.10    2.93
  -4  22   1   37.29    3.09
  -4  22  -1   42.97    3.24
   4  22   1   33.14    3.13
   4  22  -1   41.43    3.38
   4  22   1   41.58    3.03
   4  22  -1   42.79    2.99
  -5  22  -1    3.77    1.51
   5  22  -1    3.91    1.49
  -5  22   1    3.20    1.33
   5  22   1    5.71    1.55
   5  22   1    1.24    1.56
  -5  22   1    6.23    1.66
   5  22  -1    4.25    1.41
  -5  22  -1    0.51    1.35
   5  22  -1    1.88    1.64
  -6  22   1  101.98    4.62
   6  22   1   89.82    4.81
  -6  22  -1   98.51    4.64
   6  22  -1   92.75    4.21
   6  22  -1   93.30    4.85
  -6  22   1   92.52    4.35
   6  22  -1   95.96    4.43
  -6  22  -1   98.79    4.41
   6  22   1  102.40    4.34
   7  22  -1  102.89    5.19
   7  22   1  114.90    4.53
  -7  22  -1  104.86    4.56
  -7  22   1  117.67    4.90
  -7  22   1  104.39    4.61
   7  22  -1  108.18    4.46
   7  22  -1  119.81    4.87
   7  22   1  101.23    5.10
  -7  22  -1  109.21    4.87
  -8  22   1   -0.04    1.28
   8  22   1    0.78    1.18
   8  22  -1   -1.00    1.80
   8  22   1   -0.06    1.72
  -8  22   1    0.93    1.30
   8  22  -1   -0.28    1.28
   8  22  -1   -0.41    1.23
  -8  22  -1   -0.59    1.39
  -8  22  -1    1.02    1.40
   9  22   1   43.49    3.37
  -9  22   1   44.90    3.19
   9  22  -1   42.81    2.99
   9  22  -1   45.19    3.52
  -9  22   1   43.49    3.13
  -9  22   1   43.77    2.98
   9  22   1   43.44    2.88
   9  22  -1   45.69    3.01
  -9  22  -1   42.80    2.98
  10  22   1    6.83    1.82
 -10  22   1    7.58    1.53
  10  22  -1    7.17    1.95
 -10  22   1    8.41    1.75
  10  22  -1    7.59    1.59
  10  22  -1    5.68    1.44
 -10  22  -1    7.99    1.64
 -10  22   1    7.34    1.65
  10  22   1    5.93    1.49
 -11  22   1   13.18    1.87
 -11  22   1   12.80    1.90
  11  22   1   15.18    1.82
 -11  22  -1   10.97    1.81
  11  22  -1   14.24    1.96
  11  22   1   11.97    2.18
  11  22  -1   11.64    2.32
 -11  22   1   14.43    2.03
  11  22  -1   15.16    2.00
 -12  22   1  108.36    4.48
 -12  22  -1  111.02    4.50
  12  22  -1  118.81    4.39
  12  22   1  108.94    5.00
  12  22   1  116.44    4.25
  12  22  -1  112.27    5.17
  12  22  -1  108.48    4.38
 -12  22   1  109.07    4.60
  13  22  -1  114.85    4.25
 -13  22   1  113.50    4.50
  13  22  -1  108.29    4.35
 -13  22  -1  112.42    4.42
  13  22  -1  112.65    5.19
  13  22   1  107.46    5.00
  14  22   1   10.04    2.26
 -14  22  -1   11.10    1.74
  14  22  -1   12.50    2.34
 -14  22   1   12.58    1.91
  14  22  -1   11.59    1.66
  14  22  -1   12.65    1.73
  15  22  -1   24.19    2.05
  15  22  -1   21.14    2.51
 -15  22   1   22.05    2.26
  15  22   1   22.00    2.59
  15  22  -1   21.56    1.99
  16  22   1    2.06    1.47
  16  22  -1    2.37    1.63
 -16  22   1    2.50    1.22
  17  22  -1    5.56    1.57
  17  22   1    4.74    1.47
 -17  22   1    7.17    1.39
 -18  22   1    8.36    1.42
  18  22  -1    7.95    1.79
  18  22   1    6.57    1.70
  19  22   1   12.34    2.00
 -19  22   1   16.15    1.79
  19  22  -1   14.48    2.17
 -20  22   1    6.51    1.44
  20  22   1    3.94    1.45
  20  22  -1    2.59    1.50
 -21  22   1   87.44    3.37
  21  22   1   89.73    4.00
  21  22  -1   99.44    4.16
 -22  22   1    2.44    0.99
  22  22  -1    3.13    1.29
  22  22   1   -0.31    1.12
  23  22  -1   -0.71    1.25
  23  22   1   -0.94    1.20
 -23  22   1    0.42    0.86
  24  22   1    5.21    1.12
  24  22  -1    7.49    1.27
  25  22  -1    9.41    1.37
  25  22   1    8.63    1.30
  26  22  -1    0.63    0.89
  26  22   1    0.58    0.84
  27  22   1   70.58    2.64
  27  22  -1   71.62    2.63
   0  23  -1  218.04    6.65
   0  23   1  216.75    6.36
   0  23   1  212.91    6.62
  -1  23  -1   53.10    3.37
   1  23  -1   48.87    3.35
   1  23   1   51.87    3.56
   1  23   1   53.17    3.38
   1  23  -1   58.27    3.63
  -1  23   1   57.58    3.57
  -1  23  -1   49.45    3.48
  -1  23   1   53.93    3.55
  -2  23   1   17.06    2.21
  -2  23   1   13.75    2.07
  -2  23  -1   15.09    2.16
   2  23   1   15.56    2.14
   2  23  -1   16.07    2.04
  -2  23  -1   15.95    2.15
   2  23  -1   21.55    2.40
   2  23   1   14.07    2.11
   3  23   1    7.76    1.66
   3  23   1   10.98    1.98
  -3  23  -1    6.59    1.58
  -3  23  -1    9.50    1.79
  -3  23   1    8.93    1.74
   3  23  -1    8.40    2.08
   3  23   1    7.55    2.00
   3  23  -1    6.86    1.58
   3  23  -1    9.05    1.78
  -3  23   1    6.05    1.57
  -4  23   1   16.86    2.08
   4  23  -1   17.16    2.24
   4  23  -1   15.36    2.38
  -4  23   1   17.49    2.27
  -4  23  -1   16.57    2.10
   4  23   1   14.48    2.31
   4  23  -1   14.60    2.12
   4  23   1   14.52    2.02
  -4  23  -1   16.91    2.23
  -5  23   1    5.42    1.63
   5  23  -1    4.20    1.54
   5  23   1    5.53    1.57
   5  23  -1    5.68    1.62
  -5  23  -1    6.39    1.74
   5  23  -1    4.28    1.71
  -5  23   1    6.70    1.61
   5  23   1    1.28    1.57
  -5  23  -1    5.42    1.48
  -6  23   1   11.42    1.87
   6  23   1   15.04    2.06
  -6  23   1   13.31    2.04
   6  23  -1   13.13    2.33
  -6  23  -1   13.56    2.09
   6  23   1   10.90    2.23
  -6  23  -1   11.02    1.85
   6  23  -1   14.00    2.02
   6  23  -1   12.40    1.89
   7  23  -1   17.45    2.18
  -7  23  -1   12.94    1.90
  -7  23   1   14.29    2.02
   7  23  -1   13.62    1.91
   7  23   1   12.75    1.89
   7  23  -1   13.16    2.50
  -7  23  -1   14.00    2.14
   7  23   1   14.12    2.49
  -7  23   1   14.67    2.17
  -8  23  -1   89.15    4.19
   8  23   1   93.36    4.06
   8  23   1   86.56    4.69
   8  23  -1   92.71    4.08
  -8  23   1   85.97    4.32
   8  23  -1   92.72    4.35
   8  23  -1   93.14    4.80
  -8  23   1   92.42    4.30
   9  23  -1   16.29    2.02
  -9  23   1   18.37    2.23
  -9  23  -1   16.25    2.03
   9  23  -1   17.34    2.03
   9  23  -1   11.33    2.13
   9  23   1   12.28    2.25
  -9  23   1   16.04    2.15
   9  23   1   17.34    2.04
  10  23   1   21.99    2.06
  10  23  -1   20.46    2.21
  10  23  -1   20.92    2.48
 -10  23  -1   19.80    2.08
  10  23   1   16.14    2.29
  10  23  -1   21.69    2.26
 -10  23   1   22.68    2.30
 -10  23   1   22.79    2.32
  11  23   1   -2.04    1.33
 -11  23  -1    1.08    1.15
  11  23  -1    1.24    1.04
  11  23   1    0.57    1.79
 -11  23   1    4.26    1.54
  11  23  -1    1.37    1.19
  11  23  -1    0.64    1.83
  12  23  -1   13.67    1.80
 -12  23  -1   11.18    1.72
  12  23  -1   12.98    1.70
  12  23   1   11.82    1.59
  12  23  -1   14.88    2.32
  12  23   1   12.95    2.29
 -12  23   1   14.22    1.92
 -13  23   1   30.56    2.41
  13  23  -1   27.26    2.33
  13  23   1   27.71    2.89
 -13  23  -1   28.59    2.32
  13  23  -1   30.98    2.98
  13  23  -1   26.33    2.14
 -14  23  -1   15.54    1.84
  14  23  -1   16.29    1.83
 -14  23   1   15.28    2.03
  14  23   1   16.53    2.31
  14  23  -1   16.45    1.80
  14  23  -1   17.98    2.38
  15  23  -1  110.19    3.95
  15  23  -1  109.91    4.96
  15  23  -1  118.70    3.96
 -15  23   1  105.82    4.03
  15  23   1  101.14    4.85
  16  23  -1   -2.43    1.67
 -16  23   1    0.64    1.07
  16  23   1   -1.14    1.43
  17  23   1    3.55    1.45
  17  23  -1    3.62    1.47
 -17  23   1    5.86    1.31
  18  23   1   18.36    2.25
  18  23  -1   16.40    2.16
  18  23   1   19.99    1.76
 -18  23   1   20.68    1.88
 -19  23   1   44.78    2.45
  19  23  -1   40.98    3.06
  19  23   1   47.94    3.08
  20  23  -1   -1.63    1.30
  20  23   1    0.49    1.13
 -20  23   1   -0.22    0.86
  21  23   1   13.23    1.74
  21  23  -1   12.78    1.68
 -21  23   1   13.55    1.36
  22  23  -1    3.81    1.25
  22  23   1    4.31    1.20
  23  23   1   20.00    1.78
  23  23  -1   22.51    1.83
  24  23  -1    1.29    0.91
  24  23   1    3.08    0.95
  25  23  -1   22.63    1.66
  25  23   1   23.88    1.67
  26  23   1   -0.07    0.70
  26  23  -1   -1.86    0.82
   0  24   1    0.02    1.26
   0  24  -1   -1.06    1.39
   0  24   1   -1.20    1.58
   0  24  -1   -0.79    1.37
   1  24   1    2.46    1.38
  -1  24   1    0.96    1.32
  -1  24  -1    1.67    1.31
  -1  24  -1    2.42    1.41
   1  24  -1    2.40    1.39
   1  24   1    1.71    1.44
   1  24  -1    2.67    1.52
  -1  24   1    2.07    1.35
   2  24  -1   47.21    3.16
  -2  24  -1   49.24    3.36
   2  24   1   52.23    3.27
  -2  24   1   51.31    3.43
   2  24   1   51.21    3.49
   2  24  -1   49.32    3.34
  -2  24  -1   45.80    3.14
  -2  24   1   52.10    3.27
  -3  24  -1   57.98    3.59
  -3  24  -1   56.06    3.36
  -3  24   1   57.31    3.70
   3  24  -1   54.96    3.51
  -3  24   1   59.87    3.51
   3  24   1   56.62    3.46
   3  24   1   54.74    3.52
   3  24  -1   51.63    3.34
   4  24  -1   29.77    2.63
  -4  24  -1   34.81    2.91
   4  24  -1   29.25    3.11
  -4  24   1   35.45    2.87
   4  24  -1   36.13    2.86
   4  24   1   34.91    2.72
   4  24   1   32.87    2.90
  -4  24  -1   33.51    2.87
  -4  24   1   33.69    2.82
   4  24   1   29.53    3.19
   5  24   1    3.99    1.45
   5  24  -1    3.01    1.38
  -5  24  -1    2.08    1.23
  -5  24   1    4.31    1.58
   5  24  -1    6.23    1.70
   5  24   1    0.28    1.58
  -5  24   1    3.96    1.39
   5  24   1    4.54    1.72
   5  24  -1    1.34    1.66
  -5  24  -1    4.37    1.58
  -6  24  -1   58.77    3.58
   6  24   1   55.28    3.98
   6  24  -1   54.39    3.93
   6  24   1   65.14    3.69
  -6  24  -1   52.93    3.27
  -6  24   1   57.51    3.45
   6  24  -1   59.41    3.34
  -6  24   1   58.51    3.59
   6  24  -1   65.20    3.62
   6  24   1   55.82    3.23
   7  24   1   40.57    2.77
   7  24  -1   45.94    2.95
  -7  24   1   39.42    2.99
   7  24  -1   39.09    2.97
   7  24   1   36.84    3.34
   7  24   1   40.42    3.09
  -7  24   1   42.13    3.03
   7  24  -1   40.50    3.50
  -7  24  -1   37.13    2.86
   8  24  -1    1.72    1.25
   8  24   1    1.95    1.15
  -8  24  -1    3.53    1.36
   8  24  -1    3.39    1.28
  -8  24   1    3.33    1.44
   8  24   1    4.10    1.52
   8  24  -1    3.27    1.74
   8  24   1    1.35    1.51
  -8  24   1    3.52    1.44
   9  24   1   48.61    3.13
   9  24   1   39.77    2.70
   9  24  -1   44.00    3.38
  -9  24   1   44.53    3.00
   9  24  -1   42.77    2.98
  -9  24  -1   41.38    2.84
   9  24  -1   44.11    2.88
  -9  24   1   43.03    2.97
   9  24   1   43.39    3.37
  10  24  -1   -0.50    1.29
  10  24   1   -0.86    1.58
  10  24  -1   -0.96    1.60
  10  24  -1   -1.37    1.30
 -10  24   1   -0.45    1.27
  10  24   1   -1.48    1.22
 -10  24  -1   -4.69    1.37
  10  24   1    1.31    1.28
  11  24   1    1.30    1.15
  11  24  -1    1.38    1.24
 -11  24  -1    1.33    1.13
  11  24  -1    0.57    1.57
  11  24   1    0.70    1.51
  11  24   1    5.09    1.52
  11  24  -1    2.14    1.15
  12  24  -1   38.54    2.61
 -12  24  -1   37.35    2.67
  12  24   1   39.78    2.50
  12  24   1   33.30    2.93
  12  24  -1   38.78    3.16
  12  24   1   39.96    2.76
  12  24  -1   35.72    2.52
  13  24   1  121.37    4.52
 -13  24  -1  125.91    4.40
  13  24  -1  131.95    5.26
  13  24   1  124.67    5.12
  13  24  -1  120.03    4.31
  13  24  -1  128.61    4.19
  14  24  -1   16.60    1.79
  14  24   1   16.37    1.86
  14  24   1   15.14    2.23
  14  24  -1   15.52    2.29
  14  24  -1   16.24    1.69
  15  24   1    0.61    1.06
  15  24  -1    1.17    1.34
  15  24  -1    1.90    0.87
  15  24   1    0.73    1.25
  15  24  -1    3.50    1.05
  16  24   1    3.51    1.16
  16  24  -1    1.83    1.25
  16  24   1    1.36    1.27
  17  24  -1    2.18    1.32
  17  24   1    2.85    1.25
  17  24   1    5.16    1.18
  18  24   1   -1.05    0.98
  18  24  -1    0.27    1.22
  18  24   1   -0.70    1.22
  19  24  -1    7.19    1.44
  19  24   1    5.99    1.44
  20  24  -1   -0.50    1.13
  20  24   1    2.42    1.14
  21  24  -1  110.99    3.83
  21  24   1  107.76    3.69
  22  24  -1    3.27    1.06
  22  24   1    3.50    1.06
  23  24  -1   -2.61    1.10
  23  24   1   -1.83    1.02
  24  24   1    5.65    0.99
  24  24  -1    4.99    0.98
   0  25   1  171.57    5.53
   0  25   1  158.67    5.74
   0  25  -1  162.36    5.34
   0  25  -1  168.93    5.70
  -1  25   1   53.88    3.55
  -1  25  -1   60.64    3.59
  -1  25  -1   61.37    3.50
   1  25   1   59.79    3.49
   1  25  -1   55.97    3.45
   1  25   1   57.10    3.52
  -1  25   1   56.62    3.46
   1  25  -1   64.31    3.67
   2  25   1    8.09    1.70
   2  25  -1    7.34    1.69
  -2  25   1    7.27    1.63
  -2  25  -1    7.78    1.76
   2  25   1    7.72    1.77
  -2  25   1    7.70    1.74
  -2  25  -1    7.81    1.62
   2  25  -1    6.85    1.65
   3  25   1    6.08    1.47
  -3  25   1    6.93    1.68
  -3  25   1    4.53    1.35
   3  25   1    7.49    1.67
   3  25  -1    4.45    1.50
  -3  25  -1    5.38    1.59
   3  25  -1    3.35    1.40
  -3  25  -1    4.61    1.43
  -4  25   1    0.74    1.28
   4  25   1   -2.94    1.30
   4  25  -1   -1.62    1.36
   4  25  -1   -0.37    1.27
  -4  25  -1   -1.29    1.42
  -4  25  -1   -0.32    1.42
  -4  25   1   -2.00    1.45
   4  25   1   -0.64    1.46
  -5  25  -1    6.61    1.66
  -5  25   1    4.67    1.54
   5  25  -1    4.43    1.53
   5  25  -1    4.81    1.40
  -5  25   1    6.80    1.62
   5  25   1    6.07    1.52
  -5  25  -1    4.30    1.31
   5  25   1    8.21    1.73
   6  25   1   35.60    2.63
   6  25   1   31.87    3.17
  -6  25   1   35.63    2.83
   6  25   1   41.60    3.00
  -6  25   1   38.38    2.79
  -6  25  -1   33.33    2.68
   6  25  -1   37.64    2.77
   6  25  -1   32.46    3.10
   6  25  -1   37.74    2.76
   7  25  -1   20.38    2.27
   7  25   1   23.23    2.35
  -7  25   1   15.29    1.99
   7  25  -1   18.14    2.02
  -7  25  -1   20.01    2.13
  -7  25   1   17.21    2.11
   7  25   1   22.62    2.14
   7  25   1   14.44    2.52
   7  25  -1   14.75    2.47
  -8  25   1   11.75    1.90
  -8  25  -1   13.78    1.85
  -8  25   1   16.82    2.05
   8  25  -1   14.24    2.80
   8  25   1   12.50    1.76
   8  25  -1   15.87    1.94
   8  25   1   15.36    2.14
   8  25   1   13.48    2.55
   8  25  -1   14.37    1.91
  -9  25   1   97.28    4.11
  -9  25  -1   91.53    3.96
   9  25  -1   89.04    3.90
   9  25   1  101.09    3.86
   9  25  -1   97.49    3.87
   9  25   1  103.06    4.68
   9  25  -1  101.23    4.73
   9  25   1   97.58    4.25
  10  25   1   -0.59    1.12
  10  25  -1   -2.60    1.56
  10  25  -1   -1.31    1.32
  10  25   1   -2.06    1.58
  10  25  -1   -3.25    1.15
 -10  25  -1   -1.26    1.32
  10  25   1    0.31    1.18
  11  25  -1    0.84    1.49
 -11  25  -1    1.27    1.01
  11  25  -1   -1.16    1.17
  11  25  -1    0.75    0.97
  11  25   1   -0.30    1.04
  11  25   1    0.03    1.45
  11  25   1    1.21    1.13
  12  25   1    8.62    1.51
  12  25  -1    7.38    1.34
  12  25  -1    7.36    1.30
  12  25   1    7.78    1.25
  12  25   1    9.29    1.86
 -12  25  -1    7.32    1.38
  12  25  -1    6.01    1.68
  13  25   1   -2.56    1.21
  13  25   1   -0.77    1.33
  13  25  -1   -0.95    1.02
  13  25  -1   -3.71    1.51
  13  25  -1   -0.60    1.02
  14  25  -1   22.84    1.89
  14  25  -1   22.43    1.79
  14  25  -1   19.00    2.37
  14  25   1   20.05    2.35
  14  25   1   24.05    2.08
  15  25  -1  151.71    5.07
  15  25   1  149.59    4.96
  16  25  -1   -0.37    1.17
  16  25   1   -1.92    0.96
  16  25   1   -1.01    1.19
  17  25   1    0.62    1.12
  17  25  -1    0.51    1.17
  17  25   1    0.16    0.82
  18  25   1    8.31    1.41
  18  25  -1    9.49    1.55
  19  25   1   30.58    2.15
  19  25  -1   33.48    2.25
  20  25   1    0.14    0.86
  20  25  -1   -0.69    1.03
  21  25   1   13.19    1.42
  21  25  -1   12.33    1.41
  22  25   1   -2.02    0.97
  22  25  -1   -1.81    0.95
  23  25  -1   10.82    1.14
  23  25   1   11.05    1.14
   0  26  -1   -2.86    1.26
   0  26   1   -0.86    1.36
   0  26  -1   -0.27    1.21
   0  26   1   -0.99    1.29
   1  26  -1    2.45    1.34
  -1  26   1    2.72    1.37
  -1  26  -1    2.67    1.29
   1  26   1    2.76    1.32
  -1  26  -1    4.58    1.41
   1  26   1    1.42    1.32
  -1  26   1    2.59    1.27
   1  26  -1    4.06    1.48
  -2  26  -1   47.89    2.96
  -2  26   1   47.05    2.98
   2  26   1   47.55    3.12
  -2  26  -1   46.57    3.03
   2  26  -1   46.06    2.95
   2  26  -1   47.78    3.04
   2  26   1   45.06    2.91
  -2  26   1   48.88    3.13
  -3  26  -1    4.88    1.38
   3  26  -1    5.54    1.46
   3  26  -1    6.14    1.48
   3  26   1    5.75    1.40
   3  26   1    6.20    1.64
  -3  26  -1    6.08    1.51
  -3  26   1    6.10    1.56
  -3  26   1    5.10    1.49
  -4  26   1   15.14    1.99
  -4  26   1   15.06    1.95
   4  26   1   12.81    1.72
   4  26  -1   12.81    1.80
  -4  26  -1   16.04    1.93
   4  26   1   14.90    2.06
   4  26  -1   15.20    1.90
  -5  26  -1   -0.96    1.26
   5  26  -1    0.57    1.22
  -5  26   1   -0.88    1.35
   5  26  -1   -0.17    1.15
   5  26   1   -1.08    1.23
   5  26   1   -0.17    1.17
  -5  26   1   -1.35    1.30
  -6  26  -1   58.25    3.21
  -6  26   1   58.03    3.32
   6  26   1   55.08    3.31
   6  26  -1   61.57    3.30
   6  26  -1   53.31    3.10
  -6  26   1   52.98    3.09
   6  26   1   61.17    3.14
  -7  26   1  111.61    4.28
   7  26  -1  105.45    4.02
  -7  26  -1  115.04    4.27
   7  26   1  111.89    4.34
   7  26   1  107.51    4.05
   7  26  -1  112.10    4.27
   8  26   1   -0.49    1.01
  -8  26   1    0.33    1.12
   8  26   1    0.03    1.11
   8  26  -1    0.33    1.03
  -8  26  -1    0.10    1.08
   8  26  -1    1.69    1.19
   9  26   1   26.61    2.56
   9  26   1   32.46    2.48
   9  26  -1   32.12    2.34
  -9  26  -1   25.83    2.15
   9  26   1   28.81    2.13
   9  26  -1   26.03    2.11
   9  26  -1   26.20    2.54
 -10  26  -1   -0.34    1.25
  10  26  -1    1.74    1.03
  10  26   1    0.07    1.05
  10  26  -1   -0.28    1.36
  10  26   1   -0.22    1.31
  10  26  -1    0.85    0.99
  10  26   1    1.07    0.87
  11  26  -1    9.84    1.45
  11  26  -1    9.88    1.40
  11  26   1   11.15    1.35
 -11  26  -1    8.75    1.41
  11  26  -1   10.86    1.83
  11  26   1    8.76    1.66
  11  26   1   12.39    1.60
  12  26  -1   24.21    1.93
  12  26   1   24.30    2.07
  12  26  -1   26.46    1.94
  12  26   1   25.19    2.56
  12  26  -1   25.33    2.63
  13  26  -1   90.02    3.90
  13  26  -1   85.17    3.05
  13  26   1   88.07    3.87
  13  26   1   88.60    3.38
  13  26  -1   85.23    3.19
  14  26   1    5.17    1.47
  14  26  -1    4.29    1.06
  14  26  -1    5.41    1.04
  14  26   1    4.34    1.10
  14  26  -1    5.75    1.53
  15  26   1    1.58    1.03
  15  26   1    1.34    0.84
  15  26  -1    1.43    1.12
  16  26   1    1.64    0.82
  16  26  -1   -1.10    1.11
  16  26   1   -0.70    1.13
  17  26   1    1.31    0.75
  17  26   1    3.06    1.02
  17  26  -1    1.52    0.94
  18  26   1   -2.16    1.02
  18  26  -1   -0.70    1.00
  19  26  -1    3.11    1.03
  19  26   1    5.60    1.19
  20  26  -1    3.30    0.95
  20  26   1    4.31    0.96
  21  26  -1   62.93    2.35
  21  26   1   63.73    2.34
   0  27   1   74.51    3.48
   0  27  -1   76.38    3.51
   0  27  -1   82.41    3.75
   0  27   1   74.40    3.62
   1  27  -1   25.39    2.26
  -1  27  -1   24.89    2.27
   1  27   1   29.59    2.33
  -1  27   1   26.62    2.34
   1  27  -1   28.06    2.31
  -1  27   1   24.58    2.25
   1  27   1   24.81    2.30
  -1  27  -1   27.98    2.28
   2  27  -1    6.36    1.47
  -2  27   1    7.38    1.48
   2  27  -1    4.51    1.35
  -2  27  -1    3.76    1.24
   2  27   1    4.68    1.20
   2  27   1    6.36    1.38
  -2  27   1    4.72    1.33
  -3  27  -1    2.65    1.12
  -3  27   1    3.08    1.21
  -3  27   1    2.51    1.18
   3  27  -1    1.98    1.22
   3  27  -1    1.85    1.06
   3  27   1    4.57    1.32
   3  27   1    0.71    1.27
   4  27   1    9.70    1.53
   4  27  -1    8.62    1.52
  -4  27  -1    8.55    1.55
   4  27  -1    7.13    1.40
  -4  27   1    9.25    1.49
   4  27   1    9.48    1.63
  -4  27   1    8.13    1.46
   5  27   1   10.38    1.59
   5  27   1   10.06    1.51
  -5  27  -1   11.42    1.64
  -5  27   1   10.56    1.54
  -5  27   1    7.44    1.46
   5  27  -1   11.34    1.71
   5  27  -1    8.60    1.49
   6  27   1    5.21    1.35
   6  27   1    6.27    1.32
   6  27  -1    5.25    1.31
  -6  27   1    4.07    1.28
   6  27  -1    4.67    1.21
  -6  27  -1    5.45    1.32
  -7  27  -1   12.14    1.60
   7  27   1   12.47    1.53
   7  27  -1   13.22    1.69
   7  27  -1   10.01    1.59
   7  27   1   13.73    1.75
   8  27   1   46.82    2.49
  -8  27  -1   41.36    2.55
   8  27   1   45.13    2.70
   8  27  -1   44.67    2.55
   8  27  -1   45.85    2.68
   9  27   1   47.32    2.39
   9  27  -1   44.80    2.56
   9  27  -1   48.09    2.53
  -9  27  -1   43.85    2.55
   9  27   1   44.52    2.67
  10  27  -1   16.11    1.54
  10  27   1   17.32    1.52
  10  27   1   14.78    1.69
  10  27  -1   15.79    1.60
  11  27   1   -1.16    0.91
  11  27  -1    0.64    0.92
  11  27  -1    2.16    0.92
  11  27   1   -1.07    0.99
  12  27  -1    3.44    0.92
  12  27   1    2.36    0.97
  12  27  -1    2.91    0.93
  13  27  -1    2.56    0.81
  13  27   1    1.59    0.84
  13  27  -1    2.35    0.89
  14  27   1    7.38    1.12
  15  27   1   48.36    2.11
  16  27   1    0.35    0.66
   0  28   1   -1.48    1.18
   0  28   1   -0.15    0.94
   0  28  -1   -0.47    1.02
  -1  28   1    2.60    1.20
  -1  28   1    2.45    1.09
  -1  28  -1    2.18    1.06
   1  28   1    3.15    1.17
   1  28   1    1.08    1.03
   1  28  -1    1.77    1.01
   2  28   1   32.01    2.30
   2  28   1   34.41    2.26
   2  28  -1   31.15    2.18
  -2  28   1   29.20    2.22
  -2  28  -1   28.86    2.22
  -2  28   1   33.48    2.30
   3  28   1    9.04    1.37
   3  28  -1   14.84    1.68
  -3  28   1    9.92    1.45
  -3  28   1   11.58    1.57
  -3  28  -1    9.02    1.46
   3  28   1    8.97    1.51
   3  28  -1   10.32    1.53
  -4  28  -1   12.58    1.57
   4  28   1   12.89    1.52
   4  28  -1   14.27    1.71
   4  28   1   16.26    1.72
   4  28  -1   15.47    1.69
   5  28  -1   -0.41    0.92
   5  28   1   -0.58    0.93
  -5  28  -1   -0.29    1.02
   5  28   1   -0.11    1.01
   5  28  -1   -0.51    0.98
   6  28  -1   33.34    2.18
   6  28   1   30.60    2.02
   6  28  -1   30.43    2.06
   6  28   1   32.00    2.19
  -6  28  -1   29.25    2.11
   7  28  -1   46.17    2.40
  -7  28  -1   44.81    2.46
   7  28  -1   48.61    2.51
   7  28   1   47.54    2.40
   7  28   1   51.83    2.66
   8  28   1    1.58    0.88
   8  28   1    1.60    0.94
   8  28  -1    1.99    0.94
   8  28  -1    1.33    0.90
   9  28   1   13.58    1.31
   9  28  -1   12.51    1.38
   9  28   1   12.94    1.42
   9  28  -1   10.98    1.28
  10  28   1    0.28    0.82
  10  28  -1   -0.13    0.72
  10  28   1   -0.62    0.76
  11  28   1    0.12    0.81
  11  28  -1    0.35    0.68
  12  28   1   20.20    1.52
  12  28  -1   18.15    1.30
  13  28   1   30.17    1.71
   0  29  -1   98.47    3.41
   0  29   1  104.80    3.53
  -1  29  -1   21.60    1.79
   1  29  -1   19.46    1.70
   1  29   1   21.44    1.73
   1  29   1   20.96    1.78
  -2  29  -1    7.92    1.33
   2  29   1    6.30    1.16
   2  29   1    7.57    1.20
   2  29  -1    6.55    1.15
   3  29   1   -0.14    0.91
   3  29   1   -0.70    0.94
  -3  29  -1    0.15    0.91
   3  29  -1    0.09    0.91
  -4  29  -1   -0.76    1.00
   4  29   1   -1.39    0.91
   4  29  -1   -1.06    0.86
   4  29   1   -0.62    0.89
   5  29   1    2.32    0.92
   5  29  -1    1.86    0.85
  -5  29  -1    1.90    0.88
   5  29   1    2.48    0.86
   6  29   1   17.97    1.55
   6  29  -1   17.28    1.48
   7  29   1    8.42    1.19
   7  29  -1   10.16    1.18
   8  29   1   10.81    1.22
   8  29  -1   10.41    1.16
   9  29  -1   11.19    1.10
   9  29   1    9.81    1.18
  10  29  -1   -0.19    0.66
  10  29   1    1.14    0.70
  11  29   1   -1.01    0.65
   0  30  -1   -0.08    0.73
  -1  30  -1    0.76    0.73
   1  30  -1    0.83    0.72
  -2  30  -1   13.66    1.34
   2  30  -1   15.32    1.31
   3  30  -1   17.47    1.37
   4  30  -1   10.08    1.12
   5  30  -1    0.70    0.69
   6  30  -1   17.96    1.31
   7  30  -1   22.50    1.33
   0   0   2   14.34    0.99
  -1   0   2 1212.48    8.65
  -2   0   2  587.18    6.73
  -3   0   2  272.63    5.23
  -4   0   2    3.65    1.23
   5   0   2  175.07    2.49
  -5   0   2  178.15    5.04
  -6   0   2  911.39   12.24
  -7   0   2  390.97    8.63
  -8   0   2   14.41    2.21
  -9   0   2   18.59    2.51
 -10   0   2   67.19    4.42
 -10   0   2   56.71    3.51
 -11   0   2  213.82    7.95
 -11   0   2  200.94    7.07
 -11   0   2  196.08    6.45
 -12   0   2    1.13    1.78
 -12   0   2    0.11    1.72
 -12   0   2    0.83    1.25
 -13   0   2    2.41    1.70
 -13   0   2    3.18    1.51
 -14   0   2  867.51   15.27
 -14   0   2  878.68   15.86
 -15   0   2  859.73   16.09
 -15   0   2  829.03   15.94
 -16   0   2   74.70    5.11
 -16   0   2   70.07    5.07
 -17   0   2  291.84    9.93
 -17   0   2  273.79   10.03
 -18   0   2   14.69    2.74
 -18   0   2   10.79    2.15
 -19   0   2  523.51   14.66
 -20   0   2  686.00   17.44
 -21   0   2   87.62    6.63
 -22   0  -2    0.71    0.94
 -22   0   2    0.32    1.77
 -22   0   2   -0.75    1.03
 -23   0   2   74.98    3.50
 -23   0   2   73.79    6.42
 -23   0  -2   77.40    6.55
 -23   0  -2   76.83    3.40
 -24   0  -2    8.98    2.75
 -24   0  -2    5.81    1.22
 -24   0   2    6.88    2.52
 -24   0   2    6.48    1.44
 -25   0  -2  166.13   10.02
 -25   0   2  143.45    4.98
 -25   0   2  162.10   10.01
 -25   0  -2  136.85    4.84
 -26   0   2    0.50    1.22
 -26   0   2    0.89    2.17
 -26   0  -2    1.10    1.20
 -26   0  -2    1.29    2.24
 -27   0  -2  115.71    4.59
 -27   0   2  114.50    8.96
 -27   0  -2  102.53    8.08
 -27   0   2  113.32    4.63
 -28   0   2   58.44    3.83
 -28   0  -2   72.98    3.70
 -29   0   2  103.57    4.54
 -29   0  -2  101.12    4.30
 -30   0   2   -1.99    1.69
 -30   0  -2   -1.34    1.48
 -31   0   2   -0.03    1.35
 -31   0  -2    0.67    1.27
 -32   0   2   42.78    3.06
 -32   0  -2   44.34    2.93
 -33   0  -2   36.65    2.81
 -34   0  -2   -1.51    1.29
 -35   0  -2    2.01    1.12
 -36   0  -2   -3.87    1.47
 -36   0   2   -3.48    1.37
 -37   0   2   -1.11    1.19
 -37   0  -2   -2.25    1.17
 -38   0   2    3.57    1.06
 -38   0  -2    2.29    0.91
 -38   0  -2    1.47    0.84
 -39   0   2    9.81    1.24
   0   1   2    0.04    0.91
   0  -1   2    0.16    0.70
   0   1   2    0.36    0.33
   1   1   2    1.27    0.93
  -1   1   2    0.85    0.49
  -1  -1   2    0.79    0.66
  -2  -1   2  562.33    7.35
  -2   1   2  560.96    6.15
   2   1   2  565.06    6.83
  -3   1   2   50.33    2.25
   3   1   2   47.49    1.92
  -4   1   2    6.54    1.27
   4   1   2    8.49    0.97
  -4  -1   2    8.53    1.43
  -5  -1   2    0.76    1.22
  -5   1   2    0.09    1.09
  -6  -1   2  237.45    6.50
  -6   1   2  237.32    6.17
  -7   1   2  110.49    4.61
  -7   1   2  100.88    4.62
  -7  -1   2  114.64    4.89
  -8  -1   2  369.86    9.09
  -8   1   2  375.22    8.78
  -8   1   2  368.22    8.74
  -9   1   2  439.80   10.12
  -9  -1   2  456.77    8.72
  -9   1   2  436.53    9.80
  -9   1   2  456.73    8.74
  -9  -1   2  439.98   10.44
 -10  -1   2   18.21    2.10
 -10   1   2   18.06    2.10
 -10   1   2   18.79    2.52
 -10  -1   2   19.75    2.77
 -11  -1   2  234.64    6.95
 -11   1   2  227.81    7.58
 -11   1   2  228.50    6.87
 -11  -1   2  234.17    8.48
 -12   1   2    2.62    1.52
 -12  -1   2    1.09    1.81
 -12   1   2    0.89    1.56
 -12  -1   2    1.76    1.26
 -13   1   2  781.47   14.59
 -13  -1   2  779.70   16.63
 -13   1   2  761.40   13.86
 -13  -1   2  760.03   13.83
 -14  -1   2  128.40    6.12
 -14   1   2  129.84    6.20
 -14   1   2  141.60    6.60
 -14  -1   2  139.19    7.51
 -14  -1   2  137.17    6.44
 -15   1   2  291.89    9.52
 -15   1   2  290.62    9.64
 -15  -1   2  285.72    9.50
 -15  -1   2  293.77    9.58
 -16   1   2  531.54   13.16
 -16  -1   2  511.24   12.78
 -16  -1   2  510.41   12.81
 -16   1   2  510.15   12.75
 -17  -1   2    1.61    1.65
 -17  -1   2    2.38    1.82
 -17   1   2    3.15    1.96
 -17   1   2    1.91    1.70
 -18  -1   2  127.72    6.98
 -18  -1   2  123.16    6.65
 -18   1   2  117.53    6.59
 -18   1   2  122.76    6.86
 -19  -1   2  217.34    9.42
 -19   1   2  206.35    9.25
 -20   1   2   97.85    6.82
 -20  -1   2   96.90    6.79
 -21  -1   2 1263.25   24.41
 -21   1   2 1249.68   24.27
 -22  -1   2   56.95    3.02
 -22   1  -2   57.13    2.95
 -22  -1   2   49.35    5.20
 -22  -1  -2   55.06    2.93
 -22  -1  -2   54.56    5.43
 -22   1   2   51.30    5.41
 -22   1  -2   53.56    5.37
 -22   1   2   55.33    2.97
 -23   1  -2   15.54    1.69
 -23  -1  -2   16.29    1.76
 -23   1   2   15.82    1.83
 -23  -1   2   16.00    3.32
 -23  -1  -2   17.97    3.36
 -23   1  -2   15.86    3.06
 -23  -1   2   15.95    1.83
 -23   1   2   17.68    3.46
 -24  -1   2   -1.45    1.23
 -24  -1  -2    4.20    2.01
 -24   1   2    0.22    1.07
 -24  -1   2   -0.80    1.71
 -24  -1  -2    0.78    1.01
 -24   1  -2   -0.38    1.10
 -24   1   2    1.21    1.60
 -24   1  -2    0.71    1.61
 -25   1  -2    7.20    2.49
 -25   1   2    9.88    1.68
 -25   1  -2   10.11    1.64
 -25  -1   2   11.84    3.20
 -25  -1   2   11.43    1.78
 -25  -1  -2   12.02    1.69
 -25   1   2   14.64    3.40
 -25  -1  -2   12.54    3.22
 -26   1  -2  121.18    8.69
 -26  -1   2  123.07    4.85
 -26  -1  -2  126.11    4.78
 -26   1   2  127.06    9.23
 -26   1   2  127.21    4.89
 -26  -1   2  133.64    9.45
 -26  -1  -2  120.10    8.66
 -26   1  -2  119.14    4.64
 -27   1  -2  344.10    7.58
 -27   1   2  362.46    8.09
 -27  -1  -2  339.29    7.57
 -27  -1   2  349.41    7.97
 -28  -1   2    1.51    1.44
 -28   1   2   -0.99    1.57
 -28  -1  -2   -2.23    1.44
 -28   1  -2   -0.71    1.34
 -29   1   2   58.14    3.52
 -29  -1   2   58.36    3.51
 -29  -1  -2   54.94    3.30
 -29   1  -2   56.99    3.35
 -30   1  -2   -1.19    1.54
 -30  -1  -2   -0.46    1.49
 -30  -1   2   -1.66    1.60
 -30   1   2   -0.73    1.63
 -31  -1  -2    2.16    1.31
 -31   1  -2    1.16    1.25
 -31   1   2    2.33    1.45
 -31  -1   2    3.32    1.57
 -32   1   2    0.83    1.43
 -32  -1  -2    0.06    1.28
 -32   1  -2    0.30    1.23
 -32  -1   2   -0.79    1.49
 -33   1  -2    2.09    1.31
 -33  -1  -2    0.28    1.41
 -34   1  -2    8.86    1.54
 -34  -1  -2    8.34    1.51
 -35   1  -2   50.25    2.83
 -35  -1  -2   54.34    2.98
 -36  -1  -2    7.09    1.36
 -36   1  -2    7.27    1.37
 -37   1   2   -0.91    1.11
 -37  -1   2   -3.81    1.34
 -37   1  -2   -0.41    1.00
 -37   1  -2   -1.69    1.04
 -37  -1  -2   -1.34    1.08
 -38   1   2    2.79    1.05
 -38  -1  -2    1.22    0.84
 -38   1  -2    0.64    0.80
 -38  -1  -2    0.73    0.81
 -38   1  -2    3.00    1.00
 -38  -1   2    2.53    0.98
 -39   1   2   14.67    1.41
 -39  -1   2   15.18    1.44
   0  -2   2 1780.65   13.40
   0   2   2 1790.78   14.53
  -1  -2   2  565.02    7.83
   1   2   2  574.12    7.81
  -1   2   2  556.27    8.43
  -2  -2   2   17.04    1.72
  -2   2   2   16.33    2.00
   2   2   2   15.00    1.51
  -3   2   2   73.11    3.55
   3   2   2   79.85    2.77
  -3  -2   2   78.72    3.39
  -4   2   2  100.73    4.17
  -4  -2   2  102.31    4.05
  -5  -2   2   20.91    2.27
  -5   2   2   18.23    2.31
   6   2   2  545.53    5.06
  -6   2   2  545.83   10.12
  -6  -2   2  548.95   10.15
  -7  -2   2  435.77    9.55
  -7  -2   2  443.60    7.88
  -7   2   2  439.25    7.90
  -7   2   2  424.10    9.14
  -8  -2   2   53.80    3.15
  -8  -2   2   55.82    3.87
  -8   2   2   59.55    3.81
  -8   2   2   54.64    3.16
  -9   2   2 1030.89   15.17
  -9  -2   2 1028.46   13.32
  -9  -2   2 1011.33   16.03
  -9   2   2 1023.77   13.30
 -10   2   2  125.53    5.06
 -10   2   2  131.79    5.86
 -10  -2   2  127.82    6.17
 -10  -2   2  128.40    5.14
 -11  -2   2   14.02    2.07
 -11   2   2   14.15    2.03
 -11  -2   2   14.04    2.54
 -11   2   2   13.26    2.33
 -12  -2   2    3.19    1.44
 -12   2   2    1.99    1.72
 -12   2   2    0.39    1.10
 -12  -2   2    1.38    1.85
 -13  -2   2   38.57    4.06
 -13   2   2   35.25    3.52
 -13  -2   2   40.01    3.38
 -13   2   2   37.86    3.35
 -14  -2   2  680.28   13.55
 -14   2   2  678.80   13.59
 -14   2   2  655.56   14.04
 -14  -2   2  661.56   16.30
 -15   2   2 1588.15   22.43
 -15  -2   2 1568.34   21.25
 -15   2   2 1585.37   21.46
 -15  -2   2 1549.62   25.88
 -16  -2   2   44.44    4.17
 -16   2   2   48.48    4.32
 -16   2   2   40.71    4.02
 -16  -2   2   49.31    5.13
 -16  -2   2   41.73    3.86
 -17  -2   2  348.88   11.00
 -17   2   2  335.46   10.82
 -17  -2   2  347.98   10.91
 -17   2   2  347.57   10.98
 -18   2   2   18.72    2.95
 -18  -2   2   29.87    3.83
 -18   2   2   33.18    4.08
 -18  -2   2   31.26    3.69
 -19   2   2  980.16   19.90
 -19  -2   2 1009.45   20.22
 -20  -2   2  321.36   11.81
 -20   2   2  329.51   11.99
 -21   2   2   42.76    4.68
 -21  -2   2   49.35    5.00
 -22   2   2   29.44    2.39
 -22   2   2   30.57    4.25
 -22  -2  -2   33.08    4.40
 -22   2  -2   31.81    2.30
 -22  -2   2   32.65    4.28
 -22  -2  -2   33.34    2.36
 -22  -2   2   29.80    2.39
 -22   2  -2   31.39    4.25
 -23  -2  -2  301.40   12.73
 -23   2  -2  300.02    6.66
 -23  -2  -2  296.86    6.61
 -23  -2   2  297.43    6.78
 -23   2  -2  302.76   12.70
 -23  -2   2  318.99   12.96
 -23   2   2  324.30   13.08
 -23   2   2  294.71    6.79
 -24   2  -2   35.02    2.45
 -24   2   2   39.75    5.02
 -24  -2  -2   35.06    2.52
 -24   2  -2   33.13    4.49
 -24  -2  -2   34.66    4.62
 -24  -2   2   35.25    2.62
 -24  -2   2   41.70    5.17
 -24   2   2   34.36    2.68
 -25   2  -2  228.09    6.06
 -25  -2  -2  230.37    6.12
 -25  -2   2  234.44   12.11
 -25   2  -2  222.49   11.54
 -25   2   2  231.78   12.05
 -25  -2  -2  217.87   11.53
 -25  -2   2  224.25    6.30
 -25   2   2  233.26    6.32
 -26   2   2   -2.48    2.03
 -26  -2   2    2.11    1.36
 -26   2  -2    3.25    1.40
 -26  -2   2    0.19    1.88
 -26  -2  -2    0.79    1.77
 -26  -2  -2    3.06    1.35
 -26   2   2    1.27    1.29
 -26   2  -2    0.73    1.89
 -27  -2  -2  139.94    4.96
 -27  -2   2  125.81    5.05
 -27   2  -2  141.81    5.00
 -27   2   2  122.70    5.08
 -28  -2  -2   41.66    2.96
 -28   2  -2   42.43    2.92
 -28   2   2   40.36    3.01
 -28  -2   2   44.13    3.12
 -29  -2  -2   25.98    2.36
 -29  -2   2   22.22    2.46
 -29   2  -2   26.22    2.44
 -29   2   2   22.84    2.42
 -30  -2   2   -1.31    1.51
 -30   2   2   -2.13    1.64
 -30  -2  -2   -0.39    1.43
 -30   2  -2   -1.16    1.49
 -31  -2  -2    0.82    1.16
 -31   2   2    0.24    1.29
 -31   2  -2    0.36    1.13
 -31  -2   2   -0.19    1.42
 -32  -2  -2   22.86    2.37
 -32   2   2   24.70    2.57
 -32   2  -2   23.82    2.46
 -32  -2   2   22.65    2.46
 -33   2  -2  104.91    4.17
 -33  -2  -2  104.97    4.27
 -34  -2  -2   14.86    1.95
 -34   2  -2   11.61    1.70
 -35   2   2   -1.26    1.30
 -35  -2  -2   -2.22    1.28
 -35   2  -2   -0.50    1.12
 -36   2   2   -1.79    1.38
 -36   2  -2   -3.03    1.27
 -36  -2  -2   -2.88    1.25
 -36   2  -2    0.05    0.95
 -37  -2  -2    3.56    0.99
 -37   2  -2    4.22    1.08
 -37   2  -2    3.09    0.96
 -37  -2   2    1.91    1.06
 -37   2   2    3.83    1.14
 -38  -2   2   -0.27    0.91
 -38   2   2   -0.56    0.92
 -38   2  -2   -0.79    0.83
 -38   2  -2   -0.06    0.83
 -38  -2  -2   -0.07    0.84
 -39   2   2   -0.43    0.83
 -39  -2   2   -0.94    0.79
   0   3   2    0.06    1.37
   0  -3   2   -0.12    1.09
  -1   3   2   35.02    2.56
   1   3   2   37.70    2.47
  -1  -3   2   33.63    2.38
  -2  -3  -2  395.17    3.33
  -2  -3   2  398.28    7.62
  -3  -3   2 2555.18   19.67
  -3  -3  -2 2566.95   11.22
  -3   3   2 2517.22   20.29
  -4  -3  -2  237.06    4.18
  -4  -3   2  240.60    6.46
  -4   3   2  232.51    6.65
   5   3   2  249.78    4.70
  -5   3   2  238.42    6.92
  -5  -3  -2  250.14    4.94
  -5  -3   2  246.13    6.78
   6   3   2   23.69    1.51
  -6   3   2   20.82    2.55
  -6  -3  -2   20.48    1.86
  -6  -3   2   19.89    2.53
  -7  -3   2   12.46    1.71
  -7   3   2   15.52    2.49
  -7   3   2   13.80    1.67
  -7  -3   2   13.73    2.22
  -8  -3   2  686.93   13.08
  -8  -3   2  687.60   10.32
  -8   3   2  702.40   12.60
  -8   3   2  680.79   10.36
  -9   3   2  388.10    9.72
  -9  -3   2  405.63    8.38
  -9  -3   2  387.48   10.27
  -9   3   2  397.13    8.35
 -10  -3   2    8.70    1.82
 -10   3   2    8.02    1.73
 -10  -3   2    7.69    2.22
 -10   3   2    9.39    2.27
 -11   3   2  673.18   12.10
 -11   3   2  706.78   13.71
 -11  -3   2  713.62   15.13
 -11  -3   2  691.77   12.09
 -12   3   2   47.07    3.97
 -12   3   2   43.64    3.34
 -12  -3   2   46.17    3.41
 -12  -3   2   44.53    4.30
 -13   3   2 1206.96   17.41
 -13  -3   2 1201.63   21.52
 -13   3   2 1195.72   19.00
 -13  -3   2 1214.27   17.35
  13   3  -2 1203.04    9.71
 -14  -3   2  137.48    7.77
 -14  -3   2  142.16    6.36
 -14   3   2  136.60    6.36
 -14   3   2  139.71    6.83
 -15  -3   2  129.89    6.33
 -15   3   2  127.07    6.60
 -15   3   2  130.35    6.40
 -15  -3   2  124.08    7.68
 -16   3   2  110.86    6.37
 -16  -3   2  117.21    6.25
 -16   3   2  113.71    6.15
 -16  -3   2  109.43    7.56
 -17   3   2  197.60    8.54
 -17  -3   2  204.17    8.61
 -17   3   2  191.57    8.58
 -17  -3   2  206.29   10.50
 -18  -3   2    8.30    2.13
 -18  -3   2    2.60    2.00
 -18  -3   2   11.03    3.15
 -18   3   2    8.82    2.30
 -19  -3   2  179.90    8.63
 -19   3   2  167.92    8.38
 -20   3   2   78.57    6.22
 -20  -3   2   81.26    6.26
 -21  -3   2  850.26   20.03
 -21   3   2  852.82   20.19
 -22   3  -2  116.46    7.78
 -22  -3   2  127.74    8.20
 -22   3  -2  130.12    4.25
 -22  -3  -2  133.41    4.37
 -22  -3   2  125.03    4.40
 -22  -3  -2  115.95    7.77
 -22   3   2  122.75    8.06
 -22   3   2  129.35    4.44
 -23   3  -2   -0.91    2.17
 -23  -3   2    0.08    1.01
 -23  -3   2    0.15    1.56
 -23   3   2    1.31    1.02
 -23   3   2    1.10    1.80
 -23  -3  -2    1.60    0.96
 -23  -3  -2    0.51    1.64
 -23   3  -2    1.69    0.98
 -24  -3   2   -1.68    1.28
 -24   3   2    0.13    1.58
 -24   3   2   -0.49    1.11
 -24   3  -2   -1.02    1.23
 -24  -3  -2   -0.91    1.15
 -24   3  -2    0.11    1.56
 -24  -3  -2   -0.14    1.83
 -24  -3   2    1.18    1.80
 -25   3   2   24.50    2.38
 -25   3  -2   24.52    2.27
 -25  -3   2   23.76    4.02
 -25   3  -2   28.15    4.34
 -25  -3   2   25.65    2.41
 -25  -3  -2   25.07    4.13
 -25  -3  -2   25.42    2.30
 -25   3   2   30.68    4.57
 -26   3   2   90.94    4.37
 -26   3  -2   93.70    4.18
 -26  -3  -2   92.53    4.17
 -26  -3   2  107.80    8.50
 -26   3   2  102.04    8.29
 -26  -3   2   97.70    4.40
 -26   3  -2   97.20    7.77
 -26  -3  -2   98.57    7.88
 -27   3  -2  212.13    5.94
 -27  -3  -2  208.22    6.03
 -27  -3   2  212.08    6.28
 -27   3   2  223.07    6.39
 -28   3  -2   -0.44    1.20
 -28  -3  -2    0.32    1.26
 -28   3   2   -1.97    1.70
 -28  -3   2   -2.10    1.70
 -29  -3   2   69.77    3.81
 -29   3  -2   69.85    3.57
 -29   3   2   68.16    3.71
 -29  -3  -2   70.95    3.65
 -30  -3   2    5.62    1.62
 -30   3   2    2.85    1.45
 -30   3  -2    3.38    1.34
 -30  -3  -2    2.16    1.35
 -31  -3  -2   13.07    1.93
 -31  -3   2   14.18    2.11
 -31   3  -2   14.78    1.95
 -31   3   2   13.13    2.05
 -32  -3  -2    1.90    1.30
 -32   3  -2   -0.32    1.16
 -33   3  -2    0.53    1.20
 -33  -3  -2    1.41    1.25
 -34   3  -2   21.62    2.03
 -34  -3  -2   19.98    1.97
 -34   3   2   22.95    2.34
 -35  -3  -2    4.01    1.20
 -35   3  -2    3.69    1.09
 -35   3  -2    4.94    1.22
 -35   3   2    4.14    1.36
 -36   3  -2   -0.16    1.12
 -36  -3  -2   -0.33    1.12
 -36   3   2    0.28    1.26
 -36   3  -2   -0.77    1.03
 -37   3  -2    1.41    0.86
 -37  -3  -2    0.89    0.86
 -37   3   2    2.15    1.02
 -37   3  -2    2.34    0.91
 -38   3   2    1.20    0.94
 -38  -3   2    1.80    0.91
 -38   3  -2    4.01    0.95
 -39   3   2   18.90    1.51
 -39  -3   2   19.38    1.46
   0  -4   2  153.33    5.05
  -1  -4   2  334.85    7.39
  -1  -4  -2  320.82    3.82
  -1   4   2  333.72    7.67
  -2  -4   2  546.06    9.60
  -2   4   2  538.79    9.76
  -3   4   2    6.59    1.97
  -3  -4   2    5.03    1.64
  -3  -4  -2    7.05    0.91
  -4  -4  -2 1182.68    9.90
   4   4   2 1190.77   12.08
  -4   4   2 1189.80   15.24
  -4  -4   2 1201.37   15.17
   5   4   2   69.25    2.95
  -5  -4  -2   70.39    2.84
  -5   4   2   69.32    4.10
  -5  -4   2   71.23    4.07
  -6  -4  -2    2.41    1.10
  -6   4   2    4.09    2.01
  -6  -4   2    4.46    1.81
   6   4   2    4.35    1.07
  -7   4   2  483.62    8.47
  -7  -4  -2  459.72    8.33
  -7  -4   2  479.51    8.44
  -7   4   2  469.01   10.45
  -7  -4   2  454.72   10.55
  -8   4   2    8.22    2.14
  -8  -4   2    9.06    2.25
  -8  -4   2    7.62    1.49
  -8   4   2    8.31    1.50
  -8  -4  -2    8.68    1.53
  -9  -4   2  484.64    9.26
  -9   4   2  485.92    9.27
  -9  -4   2  498.13   12.12
  -9  -4  -2  513.36   10.13
 -10   4   2  207.56    6.34
 -10  -4   2  197.29    8.03
 -10   4   2  196.31    7.58
 -10  -4  -2  210.61    6.97
 -10  -4   2  209.20    6.35
 -11  -4   2    5.29    1.95
 -11  -4   2    4.55    1.33
 -11   4   2    4.61    1.35
 -11   4   2    6.52    2.01
 -12   4   2    0.19    1.40
 -12  -4   2   -0.66    1.55
 -12   4  -2    0.32    0.53
 -12  -4   2    0.84    1.94
 -12   4   2    0.12    1.92
 -13   4   2    0.64    1.98
  13   4  -2    0.52    0.60
 -13  -4   2   -0.95    2.39
 -13  -4   2    1.19    1.29
 -13   4   2    1.06    1.32
 -14   4   2  542.35   13.31
 -14  -4   2  544.61   12.18
 -14   4   2  530.32   12.08
 -14  -4   2  519.03   15.12
 -15  -4   2 1646.67   27.96
 -15   4   2 1665.15   24.02
 -15   4   2 1706.69   22.40
 -15  -4   2 1699.33   22.35
 -16   4   2   31.62    3.47
 -16  -4   2   32.03    4.33
 -16  -4   2   29.97    3.45
 -17  -4   2  123.30    6.80
 -17  -4   2  129.67    8.59
 -17   4   2  122.62    7.00
 -18  -4   2    0.24    1.49
 -18   4   2    1.21    1.45
 -18  -4   2   -1.56    2.45
 -19  -4   2  347.27   14.82
 -19   4   2  362.90   12.33
 -19  -4   2  361.23   12.20
 -20  -4   2  155.85    8.43
 -20   4   2  153.41    8.45
 -21   4  -2  113.48    3.85
 -21  -4  -2  108.17    3.83
 -21  -4   2  100.60    3.87
 -21  -4   2  107.18    7.28
 -21   4   2  109.27    7.34
 -21   4   2  109.79    3.97
 -22  -4   2   22.20    3.75
 -22  -4  -2   24.99    2.07
 -22  -4  -2   21.52    3.55
 -22   4   2   24.64    3.89
 -22   4  -2   21.05    3.49
 -22  -4   2   22.70    2.05
 -22   4  -2   22.89    1.98
 -22   4   2   23.42    2.12
 -23  -4   2  136.58    8.79
 -23  -4  -2  147.11    8.98
 -23   4  -2  153.15    4.70
 -23  -4   2  142.28    4.82
 -23  -4  -2  151.36    4.72
 -23   4   2  150.12    4.86
 -23   4   2  147.56    9.10
 -23   4  -2  153.54    9.11
 -24   4  -2    0.90    0.98
 -24   4   2    1.09    1.57
 -24   4   2    0.89    1.04
 -24  -4  -2    1.72    1.77
 -24  -4  -2    0.84    1.00
 -24  -4   2    1.49    1.08
 -24  -4   2    1.58    2.06
 -24   4  -2   -0.89    1.84
 -25  -4  -2   89.27    3.91
 -25  -4  -2   88.77    7.42
 -25  -4   2   93.88    7.90
 -25   4  -2   85.08    3.77
 -25   4   2   93.59    4.07
 -25   4   2   91.75    7.75
 -25   4  -2   94.69    7.52
 -25  -4   2   92.20    4.04
 -26   4   2    4.50    2.69
 -26   4   2   -0.41    1.37
 -26  -4   2   -0.17    1.35
 -26  -4  -2    0.14    2.10
 -26  -4   2    1.41    2.34
 -26   4  -2    3.10    1.50
 -26   4  -2   -1.66    2.00
 -26  -4  -2    2.57    1.38
 -27  -4   2  226.10    6.59
 -27  -4  -2  216.88    6.16
 -27   4  -2  222.31    6.19
 -27   4   2  232.50    6.55
 -28  -4   2    1.47    1.29
 -28   4   2    0.55    1.48
 -28   4  -2    1.24    1.32
 -28  -4  -2    1.37    1.40
 -29   4   2   14.21    1.95
 -29  -4   2   13.34    1.97
 -29   4  -2   12.19    1.74
 -29  -4  -2   10.99    1.74
 -30  -4   2    5.43    1.51
 -30   4  -2    7.20    1.46
 -30  -4  -2    6.77    1.50
 -30   4   2    6.65    1.59
 -31   4   2    0.02    1.32
 -31  -4   2   -1.24    1.33
 -31  -4  -2   -1.24    1.37
 -31   4  -2   -0.10    1.34
 -32   4   2   31.14    2.83
 -32  -4  -2   35.55    2.69
 -32   4  -2   32.94    2.54
 -33   4   2  112.96    4.57
 -33   4  -2  107.14    4.22
 -33  -4  -2  111.79    4.34
 -34   4  -2   24.92    2.13
 -34   4   2   24.07    2.39
 -34  -4  -2   24.82    2.19
 -34   4  -2   24.98    2.09
 -35   4  -2   -1.64    1.25
 -35   4   2   -0.87    1.41
 -35  -4  -2   -1.17    1.24
 -35   4  -2   -1.22    1.20
 -36  -4  -2   -2.84    1.33
 -36   4   2   -2.51    1.29
 -36   4  -2   -2.30    1.25
 -36   4  -2   -0.70    1.05
 -37   4  -2    0.11    0.87
 -37  -4  -2    0.74    0.82
 -37   4  -2    1.00    0.87
 -37   4   2    0.42    1.04
 -38   4   2    0.90    0.85
 -38   4  -2    0.43    0.74
 -38  -4   2   -0.44    0.86
 -39   4   2   -1.16    0.86
 -39  -4   2   -0.67    0.74
   0  -5   2    0.16    1.38
  -1  -5  -2  303.96    4.78
  -1  -5   2  320.75    7.86
  -2  -5   2  225.95    6.81
  -2  -5  -2  214.66    4.07
   3   5   2  230.77    6.15
  -3  -5  -2  220.33    4.37
  -3  -5   2  234.51    7.04
   4   5   2    3.77    1.37
  -4  -5  -2    2.09    0.91
  -4  -5   2    2.62    1.60
  -5   5   2    7.54    2.22
  -5  -5   2    6.63    1.80
   5   5   2    9.49    1.55
  -5  -5  -2    7.14    1.28
  -6  -5  -2  177.09    5.09
   6   5   2  183.75    5.11
  -6  -5   2  184.73    6.86
  -6   5   2  176.66    6.91
  -7  -5  -2 1548.99   15.75
  -7   5   2 1531.53   19.46
  -7  -5   2 1514.89   19.85
  -8  -5  -2  447.32    9.14
  -8  -5   2  426.34   11.13
  -8   5   2  454.61   11.02
  -8  -5   2  467.92    8.86
  -8   5   2  453.70    8.81
  -9  -5  -2  546.87   10.66
  -9   5   2  554.20   12.33
  -9  -5   2  538.49    9.80
  -9   5   2  520.31    9.77
  -9  -5   2  539.20   13.00
 -10  -5   2   -1.90    2.22
 -10   5   2    0.01    1.04
 -10  -5   2    1.16    1.01
 -10   5   2    1.54    2.02
 -10  -5  -2   -0.48    1.57
 -11  -5   2  124.84    6.87
 -11   5   2  117.99    5.14
 -11   5   2  132.13    6.41
 -11   5  -2  125.12    4.02
 -11  -5   2  126.17    5.25
 -11  -5  -2  129.26    5.88
 -12  -5  -2  436.12   11.18
  12   5  -2  444.66    7.57
 -12  -5   2  425.49   12.91
 -12   5   2  452.82   10.26
 -12  -5   2  449.13   10.21
 -12   5  -2  435.73    7.31
 -13  -5   2  997.77   20.58
  13   5  -2  998.81   10.99
 -13   5  -2  990.18   10.74
 -13  -5   2 1038.00   16.30
 -13   5   2  984.24   16.30
 -14  -5   2   76.39    4.88
 -14  -5   2   70.69    5.95
 -14   5   2   74.00    4.76
 -15   5   2  207.33    8.14
 -15  -5   2  209.81    8.13
 -15  -5   2  198.50   10.07
 -16   5   2   26.41    3.44
 -16  -5   2   31.69    3.50
 -16  -5   2   35.98    4.69
 -17   5   2    8.18    2.00
 -17  -5   2    7.78    2.00
 -17  -5   2    4.63    2.44
 -18  -5   2    3.21    2.37
 -18   5   2    2.83    1.58
 -18  -5   2    3.33    1.75
 -19   5   2  175.42    8.53
 -19  -5   2  172.69    8.48
 -19  -5   2  173.44   10.80
 -20   5   2   45.86    4.78
 -20  -5   2   43.11    4.60
 -20  -5   2   45.51    6.01
 -21  -5  -2  828.72   19.83
 -21   5  -2  862.14   10.42
 -21  -5  -2  860.53   10.56
 -21   5  -2  824.35   19.58
 -21  -5   2  870.74   20.36
 -21   5   2  875.05   20.47
 -21  -5   2  832.36   10.70
 -21   5   2  853.64   10.83
 -22   5  -2  169.47    4.85
 -22  -5   2  173.89    9.59
 -22  -5  -2  169.24    4.89
 -22  -5  -2  157.45    8.98
 -22   5   2  163.84    4.97
 -22  -5   2  159.55    4.96
 -22   5  -2  158.75    8.96
 -22   5   2  164.59    9.39
 -23  -5  -2    1.59    1.03
 -23  -5   2    1.41    1.11
 -23  -5   2    0.67    2.02
 -23   5  -2   -0.15    1.05
 -23   5   2    0.40    1.00
 -23   5  -2    0.35    1.79
 -23  -5  -2   -0.25    1.57
 -23   5   2    0.07    1.78
 -24   5   2    1.37    1.67
 -24   5  -2   -1.60    1.86
 -24  -5  -2   -0.29    1.51
 -24  -5   2   -0.30    1.49
 -24   5  -2   -0.83    1.14
 -24  -5  -2   -0.56    1.13
 -24  -5   2   -0.40    1.09
 -24   5   2   -0.07    1.15
 -25   5   2   27.19    2.41
 -25   5  -2   22.92    3.89
 -25  -5  -2   20.20    3.70
 -25   5   2   31.80    4.71
 -25   5  -2   27.74    2.27
 -25  -5   2   33.03    4.71
 -25  -5   2   26.14    2.30
 -25  -5  -2   26.12    2.22
 -26   5  -2   36.49    4.92
 -26   5   2   34.55    2.80
 -26   5  -2   36.65    2.76
 -26  -5  -2   37.72    5.03
 -26  -5  -2   36.87    2.72
 -26  -5   2   37.78    2.85
 -27  -5  -2  185.68    5.68
 -27  -5   2  189.77    6.04
 -27   5  -2  191.97    5.69
 -27   5   2  200.50    6.07
 -28   5  -2   -0.01    1.24
 -28  -5   2   -1.25    1.50
 -28   5   2   -0.57    1.55
 -28  -5  -2    1.12    1.38
 -29  -5  -2   86.55    3.96
 -29  -5   2   89.61    4.39
 -29   5   2   92.11    4.33
 -29   5  -2   91.54    3.99
 -30   5   2   -1.08    1.48
 -30  -5  -2   -0.48    1.13
 -30  -5   2   -0.09    1.46
 -30   5  -2    0.12    1.14
 -31  -5  -2  107.87    4.43
 -31  -5   2  117.14    4.74
 -31   5   2  120.79    4.94
 -31   5  -2  111.90    4.43
 -32  -5  -2   24.41    2.33
 -32   5  -2   25.74    2.27
 -32   5   2   25.58    2.63
 -33   5   2    1.70    1.37
 -33   5  -2    3.37    1.24
 -33   5  -2    3.45    1.29
 -33  -5  -2    2.75    1.20
 -34   5  -2    4.38    1.29
 -34   5   2    5.08    1.52
 -34  -5  -2    4.07    1.22
 -34   5  -2    4.67    1.20
 -35   5   2   19.11    2.01
 -35   5  -2   18.28    1.72
 -35   5  -2   19.14    1.83
 -35  -5  -2   17.61    1.79
 -36  -5  -2    4.59    1.06
 -36   5  -2    3.99    0.99
 -36   5   2    8.05    1.44
 -36   5  -2    6.54    1.22
 -37   5  -2   -0.73    0.88
 -37   5  -2   -2.57    1.00
 -37  -5  -2   -1.48    0.91
 -37   5   2   -0.46    1.01
 -38  -5   2    0.89    0.79
 -38   5   2    1.08    0.86
   0  -6   2   24.34    2.68
   0  -6  -2   25.01    1.87
  -1  -6  -2   54.92    2.47
  -1  -6   2   60.78    3.87
  -2  -6   2  161.28    6.19
  -2  -6  -2  148.85    3.95
   2   6   2  159.35    5.69
   3   6   2    7.46    1.75
  -3  -6  -2    9.02    1.40
  -3  -6   2    6.84    1.89
  -4  -6  -2   15.76    1.61
  -4  -6   2   16.20    2.48
   4   6   2   17.97    2.16
   5   6   2   25.66    2.35
  -5  -6  -2   22.95    2.02
  -5  -6   2   23.87    2.90
  -6  -6   2  674.57   13.52
  -6  -6  -2  676.48   10.25
  -7  -6   2  322.16    9.72
  -7  -6  -2  320.08    7.50
  -8  -6  -2    6.25    1.61
  -8  -6   2    4.77    1.92
  -9  -6   2  677.66   15.09
  -9   6   2  693.33   11.28
  -9  -6   2  721.23   11.52
  -9  -6  -2  695.70   12.39
 -10  -6  -2  105.24    5.18
 -10   6  -2  102.52    4.00
 -10  -6   2   99.98    6.21
 -10  -6   2  106.89    4.75
 -10   6   2  100.17    4.64
 -11  -6   2   -0.21    1.20
  11   6  -2   -0.26    0.83
 -11   6   2    0.14    1.03
 -11  -6   2   -0.47    2.14
 -11   6  -2    0.04    0.77
 -11  -6  -2   -0.68    1.50
 -12   6  -2    0.90    0.93
 -12  -6   2    1.52    2.05
 -12  -6  -2    1.15    1.64
 -12   6   2    0.17    1.26
  12   6  -2   -0.07    0.79
 -12  -6   2    0.02    1.44
 -13  -6   2   95.20    5.06
 -13   6  -2   92.78    3.65
 -13  -6   2  101.00    6.90
 -13  -6  -2  101.14    5.91
 -13   6   2   90.83    5.13
  13   6  -2   98.55    3.86
 -14  -6   2  309.00   12.19
 -14  -6   2  319.18    9.53
 -14   6   2  316.11    9.48
 -15   6   2  966.45   17.06
 -15  -6   2  963.56   17.10
 -15  -6   2  931.06   21.79
 -16   6   2   15.13    2.58
 -16  -6   2   10.13    3.10
 -16  -6   2   17.92    2.72
 -17   6   2  169.99    8.10
 -17  -6   2  177.47    8.08
 -17  -6   2  182.07   10.53
 -18  -6   2   11.40    3.47
 -18  -6   2   12.15    2.53
 -18   6   2   14.99    2.68
 -19  -6   2  293.82   14.14
 -19  -6   2  307.47   11.40
 -19   6   2  308.61   11.62
 -20  -6   2  100.13    6.87
 -20  -6   2   89.56    8.29
 -20  -6  -2   91.75    6.46
 -20   6  -2   89.36    6.40
 -20   6   2   97.92    6.76
 -21   6   2   87.18    3.71
 -21   6  -2   96.70    6.83
 -21   6  -2   93.87    3.58
 -21  -6  -2   92.17    3.59
 -21  -6   2   91.82    6.82
 -21   6   2   97.37    6.99
 -21  -6   2   93.40    3.71
 -21  -6  -2   89.04    6.60
 -22   6   2    6.41    2.21
 -22   6  -2   11.45    1.57
 -22  -6  -2   11.59    1.54
 -22   6  -2   10.73    2.69
 -22  -6   2    9.73    1.54
 -22  -6  -2   11.21    2.83
 -22  -6   2   14.60    3.33
 -22   6   2    9.82    1.65
 -23  -6   2  203.82   10.75
 -23  -6  -2  175.66    9.79
 -23   6   2  184.46    5.46
 -23  -6   2  188.38    5.50
 -23   6  -2  179.52    9.77
 -23   6  -2  181.39    5.15
 -23   6   2  205.97   10.79
 -23  -6  -2  181.22    5.25
 -24  -6  -2   25.35    2.19
 -24  -6   2   26.72    4.26
 -24  -6  -2   22.95    3.88
 -24   6  -2   24.82    2.11
 -24   6  -2   23.42    3.95
 -24   6   2   23.85    2.30
 -24   6   2   26.12    4.16
 -24  -6   2   23.29    2.18
 -25  -6   2  117.99    4.68
 -25   6  -2  121.41    4.42
 -25  -6  -2  121.04    4.50
 -25   6  -2  116.65    8.24
 -25   6   2  120.14    4.84
 -25  -6  -2  112.96    8.27
 -26   6  -2    1.57    1.19
 -26   6   2    1.73    1.30
 -26   6  -2    1.79    2.15
 -26  -6   2    2.73    1.30
 -26  -6  -2    2.73    1.28
 -26  -6  -2   -1.33    1.66
 -27  -6  -2  145.19    5.04
 -27   6   2  158.82    5.42
 -27   6  -2  150.60    4.99
 -27  -6   2  156.93    5.41
 -28  -6   2   54.44    3.39
 -28   6  -2   57.88    3.19
 -28   6   2   55.41    3.54
 -28  -6  -2   58.24    3.27
 -29  -6   2   29.64    2.59
 -29  -6  -2   28.71    2.41
 -29   6   2   30.65    2.62
 -29   6  -2   27.94    2.38
 -29   6   2   33.27    2.84
 -30   6   2   -2.23    1.71
 -30   6  -2   -1.92    1.47
 -30  -6   2   -1.46    1.57
 -30  -6  -2   -1.64    1.43
 -30   6   2   -1.66    1.60
 -31   6   2    1.27    1.51
 -31  -6  -2    1.19    1.16
 -31   6  -2    1.87    1.25
 -31   6  -2    1.58    1.16
 -32   6   2   15.41    2.17
 -32   6  -2   17.05    1.94
 -32   6  -2   17.49    2.12
 -32  -6  -2   18.60    1.99
 -33   6  -2   58.90    3.01
 -33   6   2   58.42    3.49
 -33  -6  -2   58.70    3.15
 -33   6  -2   61.41    3.17
 -34   6  -2   27.88    2.14
 -34   6   2   31.88    2.54
 -34  -6  -2   27.57    2.16
 -34   6  -2   26.32    2.18
 -35   6   2   -0.55    1.28
 -35   6  -2   -0.34    1.11
 -35   6  -2   -0.34    0.99
 -35  -6  -2   -2.61    1.12
 -36   6  -2   -2.15    1.11
 -36  -6  -2   -3.92    1.19
 -36   6  -2   -1.53    1.07
 -36   6   2   -1.04    1.09
 -37   6   2   -0.36    1.03
 -37   6  -2    0.36    0.77
 -38   6   2    1.19    0.82
   0  -7  -2   -0.58    0.87
   0  -7   2   -0.63    1.70
   0   7   2    0.33    1.46
   1   7   2  100.34    5.02
   1  -7   2  101.83    5.21
  -1  -7   2  100.92    5.11
  -1  -7  -2   97.53    3.65
   2   7   2   18.36    2.45
  -2  -7  -2   20.66    1.84
  -2  -7   2   20.69    2.64
   3   7   2  461.96   10.08
  -3  -7   2  450.56   10.95
  -3  -7  -2  454.78    7.88
  -4  -7  -2   17.51    1.85
  -4  -7   2   18.27    2.54
   4   7   2   19.91    2.26
  -5  -7  -2   15.90    1.86
   5   7   2   16.65    2.17
  -5  -7   2   17.51    2.74
  -6  -7  -2  290.95    7.14
  -6  -7   2  294.52    9.55
  -7  -7   2  537.30   13.10
  -7  -7  -2  534.92   10.11
  -8  -7  -2  647.00   11.64
  -8  -7   2  627.97   14.62
  -9   7  -2  619.19   10.37
   9   7  -2  606.11   10.33
  -9  -7   2  600.61   14.81
  -9  -7  -2  611.43   11.97
 -10  -7  -2  127.35    5.81
  10   7  -2  124.64    4.75
 -10  -7   2  121.87    7.02
 -10   7  -2  124.02    4.68
 -11  -7   2    8.05    1.70
 -11   7   2    5.03    1.42
 -11   7  -2    7.47    1.39
 -11  -7  -2    7.64    1.90
  11   7  -2    5.79    1.28
 -11  -7   2    7.66    2.45
 -12  -7   2  238.18   10.37
 -12   7  -2  244.73    6.53
  12   7  -2  247.45    6.56
 -12  -7  -2  250.89    8.84
 -12  -7   2  260.77    8.05
 -12   7   2  250.58    7.98
  13   7  -2 1367.00   15.18
 -13   7  -2 1325.05   14.66
 -13   7   2 1392.75   19.10
 -13  -7   2 1336.39   25.18
 -13  -7  -2 1408.86   21.50
 -13  -7   2 1423.78   19.43
 -14  -7  -2   80.61    5.58
 -14  -7   2   77.94    4.89
 -14  -7   2   81.57    6.81
 -14   7   2   78.82    5.03
 -15  -7   2   27.24    4.24
 -15  -7   2   34.47    3.55
 -15   7   2   31.66    3.40
 -16   7   2  140.13    7.04
 -16  -7   2  136.17    9.00
 -16  -7   2  142.44    7.07
 -17  -7   2  119.79    8.75
 -17   7   2  118.26    6.77
 -17  -7   2  127.46    6.93
 -18   7   2    2.14    1.59
 -18  -7   2    2.05    1.49
 -18  -7   2    0.22    2.85
 -19   7  -2  139.41    7.65
 -19  -7   2  136.93    9.96
 -19  -7   2  147.55    8.14
 -19   7   2  148.28    8.04
 -19  -7  -2  135.60    7.63
 -20   7   2   41.64    4.53
 -20  -7   2   45.24    4.84
 -20  -7  -2   40.79    4.48
 -20  -7   2   38.01    5.85
 -20   7  -2   40.06    4.39
 -21   7  -2  812.98   19.49
 -21  -7   2  812.89   25.24
 -21   7  -2  818.52   10.24
 -21  -7   2  791.37   10.57
 -21  -7  -2  792.11   10.22
 -21  -7   2  861.98   20.73
 -21   7   2  859.68   20.70
 -21  -7  -2  786.13   19.39
 -21   7   2  812.79   10.72
 -22  -7  -2  100.24    7.28
 -22  -7  -2  102.99    3.87
 -22   7   2  104.57    4.05
 -22   7   2   96.00    7.45
 -22   7  -2  100.19    3.78
 -22   7  -2   99.79    7.10
 -22  -7   2   94.03    3.97
 -22  -7   2   99.40    7.43
 -23  -7   2   -0.43    1.29
 -23  -7  -2   -1.73    2.00
 -23   7   2   -0.69    1.07
 -23   7  -2    0.54    0.91
 -23  -7  -2   -0.59    1.07
 -23   7  -2   -0.33    1.63
 -24  -7  -2   -1.14    1.15
 -24  -7   2   -0.66    1.16
 -24   7  -2    0.34    1.14
 -24  -7  -2    1.14    1.68
 -24   7  -2    1.09    1.99
 -24   7   2   -0.03    1.07
 -25   7  -2   -1.74    1.89
 -25   7  -2    2.35    1.02
 -25  -7  -2    0.34    1.72
 -25  -7  -2    0.76    1.04
 -25   7   2    1.71    1.17
 -25  -7   2    1.91    1.23
 -26   7  -2    8.65    1.57
 -26  -7  -2    9.86    1.62
 -26   7   2    7.79    1.71
 -26   7   2   11.95    2.19
 -26  -7   2    7.58    1.65
 -27   7   2  440.43    9.38
 -27   7   2  434.79    8.93
 -27  -7   2  413.94    8.81
 -27  -7  -2  412.50    8.19
 -27   7  -2  415.59    8.23
 -28   7  -2   28.83    2.42
 -28   7   2   28.70    2.90
 -28   7   2   25.93    2.49
 -28  -7   2   26.98    2.54
 -28  -7  -2   26.78    2.45
 -29   7   2   57.95    3.68
 -29   7  -2   57.82    3.35
 -29   7   2   50.16    3.28
 -29   7  -2   52.26    3.00
 -29  -7  -2   52.28    3.08
 -29  -7   2   49.10    3.32
 -30   7  -2    2.75    1.23
 -30   7   2    2.53    1.53
 -30  -7  -2    1.94    1.13
 -30   7  -2    1.06    1.08
 -31   7  -2   43.72    2.78
 -31   7  -2   44.03    2.91
 -31  -7  -2   41.63    2.69
 -31   7   2   42.00    3.14
 -32   7  -2   24.39    2.29
 -32   7   2   20.23    2.31
 -32   7  -2   23.43    2.02
 -32  -7  -2   19.23    2.02
 -33   7  -2    2.30    1.05
 -33   7   2    2.09    1.36
 -33  -7  -2    4.96    1.28
 -33   7  -2    1.84    1.21
 -34   7   2    7.36    1.53
 -34   7  -2    3.60    1.04
 -34   7  -2    5.62    1.30
 -34  -7  -2    4.16    1.14
 -35  -7  -2   12.54    1.47
 -35   7   2   15.44    1.80
 -35   7  -2   13.43    1.45
 -35   7  -2   16.48    1.60
 -36   7  -2    4.43    0.91
 -36   7   2    6.14    1.31
 -36  -7  -2    4.49    1.00
 -36   7  -2    4.54    1.03
 -37   7   2   -0.54    0.93
 -38   7   2   -0.02    0.84
   0  -8  -2    5.20    1.16
   0   8   2    5.70    1.95
   0  -8   2    4.97    1.86
   1   8   2   45.48    3.79
   1  -8   2   41.79    3.71
  -1   8   2   45.95    3.85
  -1  -8   2   46.03    3.88
  -1  -8  -2   46.84    2.88
  -2   8   2   86.19    5.15
   2   8   2   91.01    5.04
  -2  -8   2   83.99    5.15
  -2  -8  -2   88.97    3.86
   3   8   2   16.45    2.37
  -3  -8   2   14.95    2.63
  -3  -8  -2   14.12    1.87
   4   8   2    4.16    1.57
  -4  -8   2   -0.80    1.79
  -4  -8  -2    0.44    1.08
  -5  -8   2    1.76    1.68
  -5  -8  -2   -0.19    1.02
   5   8   2    0.74    1.36
  -6  -8  -2  477.83    9.64
  -6  -8   2  461.42   12.46
  -7  -8  -2  349.85    8.63
  -7   8  -2  356.08    8.37
   7   8  -2  345.14    8.19
  -7  -8   2  325.82   10.79
   8   8  -2  145.67    5.40
  -8   8  -2  148.64    5.48
  -8  -8  -2  146.24    5.93
  -8  -8   2  141.65    7.51
  -9  -8   2 2166.17   28.93
  -9  -8  -2 2232.16   23.58
  -9   8  -2 2230.81   21.04
   9   8  -2 2203.13   20.83
 -10   8  -2  167.88    5.80
  10   8  -2  159.68    5.71
 -10  -8   2  161.48    8.34
 -10  -8  -2  164.60    6.83
 -11  -8   2  107.40    7.23
 -11  -8  -2  109.23    5.83
  11   8  -2  104.55    4.66
 -11   8  -2  115.75    4.83
 -12  -8   2    6.32    2.64
 -12   8  -2    3.32    1.04
 -12  -8  -2    2.60    1.60
  12   8  -2    2.74    1.14
 -13  -8   2   28.69    2.99
 -13   8   2   29.85    3.06
  13   8  -2   29.73    2.58
 -13   8  -2   30.78    2.52
 -13  -8  -2   27.04    3.31
 -13  -8   2   33.36    4.71
 -14  -8  -2  669.80   15.92
 -14  -8   2  686.95   14.26
 -14   8   2  680.76   14.12
 -14  -8   2  636.57   18.44
 -15  -8   2 1518.13   29.17
 -15   8   2 1579.06   22.53
 -15  -8   2 1596.75   22.69
 -15  -8  -2 1517.34   24.68
 -16   8   2    4.55    1.62
 -16  -8   2    5.18    1.80
 -16  -8   2    6.47    2.88
 -17   8   2  125.04    6.96
 -17  -8   2  129.16    9.31
 -17  -8   2  136.42    7.28
 -18  -8   2   -1.51    2.77
 -18  -8   2    2.00    1.77
 -18   8   2   -0.63    2.00
 -18  -8  -2    0.46    1.36
 -18   8  -2   -0.65    1.30
 -18   8   2    0.02    1.23
 -19   8  -2  296.26   11.05
 -19   8   2  307.26    6.77
 -19  -8  -2  301.54   11.28
 -19   8   2  321.09   11.88
 -19  -8   2  317.19   11.77
 -19  -8   2  291.79   14.63
 -20  -8   2   79.95    6.24
 -20  -8  -2   73.22    5.88
 -20  -8   2   66.64    7.69
 -20   8  -2   71.44    5.75
 -20  -8  -2   73.53    3.10
 -20   8   2   68.61    3.22
 -20   8   2   81.86    6.29
 -20   8  -2   73.82    3.06
 -20   8   2   78.81    3.65
 -20  -8   2   73.78    3.28
 -21  -8  -2   67.05    5.84
 -21  -8  -2   73.14    3.21
 -21   8   2   73.56    3.65
 -21   8  -2   68.43    5.73
 -21   8  -2   69.59    3.10
 -21  -8   2   65.51    3.18
 -21   8   2   69.79    3.27
 -21  -8   2   69.41    7.91
 -22  -8  -2    5.85    1.24
 -22   8  -2    6.46    1.30
 -22   8   2    6.98    1.65
 -22  -8   2    5.31    1.36
 -22   8   2    6.90    1.44
 -22   8  -2    4.93    1.98
 -22  -8  -2    5.62    2.21
 -22  -8   2    5.50    3.50
 -23  -8  -2  284.22    6.40
 -23   8  -2  279.84   11.98
 -23  -8  -2  266.00   11.87
 -23   8   2  299.67    6.88
 -23  -8   2  284.28    6.86
 -23   8   2  295.51    7.36
 -23   8  -2  291.70    6.40
 -24  -8  -2   65.47    3.25
 -24  -8   2   67.55    3.52
 -24   8  -2   72.10    3.31
 -24  -8  -2   59.26    5.83
 -24   8  -2   60.03    5.76
 -24   8   2   68.90    3.74
 -24   8   2   71.94    3.54
 -25  -8   2  156.98    5.25
 -25   8  -2  163.95    4.96
 -25   8   2  168.04    5.38
 -25   8   2  163.40    5.76
 -25  -8  -2  156.85    4.96
 -25   8  -2  159.62    9.55
 -26   8   2    6.80    2.07
 -26  -8   2    5.93    1.58
 -26   8  -2    4.55    1.39
 -26  -8  -2    5.96    1.43
 -26   8  -2    8.25    1.88
 -26   8   2    5.43    1.57
 -27   8  -2  195.22    5.96
 -27  -8   2  182.60    5.85
 -27   8   2  188.49    6.30
 -27   8   2  179.51    5.76
 -27   8  -2  186.24    5.40
 -27  -8  -2  174.89    5.30
 -28  -8   2   88.83    4.12
 -28   8  -2   94.84    4.22
 -28  -8  -2   84.52    3.80
 -28   8   2   91.95    4.51
 -28   8  -2   89.38    3.83
 -28   8   2   92.22    4.10
 -29   8   2   -0.91    1.66
 -29   8  -2    0.49    1.32
 -29   8  -2   -1.83    1.37
 -29  -8  -2   -1.76    1.36
 -30   8   2   -0.38    1.44
 -30  -8  -2   -1.30    1.29
 -30   8  -2   -1.50    1.14
 -30   8  -2   -2.64    1.35
 -31  -8  -2   -2.20    1.16
 -31   8  -2   -0.92    1.09
 -31   8   2   -0.58    1.69
 -31   8  -2   -2.16    1.45
 -32   8  -2   16.72    1.73
 -32  -8  -2   16.93    1.88
 -32   8  -2   17.71    1.97
 -32   8   2   14.54    2.07
 -33   8  -2   82.52    3.31
 -33   8   2   85.99    3.96
 -33   8  -2   85.25    3.60
 -33  -8  -2   77.03    3.33
 -34   8  -2   32.56    2.25
 -34  -8  -2   29.55    2.08
 -34   8  -2   31.12    2.05
 -34   8   2   32.71    2.55
 -35   8  -2   -2.10    1.13
 -35  -8  -2   -2.62    0.99
 -35   8  -2   -1.32    0.93
 -35   8   2   -0.53    1.08
 -36   8   2   -0.02    0.98
 -37   8   2    3.02    1.01
   0   9   2    1.20    1.73
   0  -9  -2   -0.90    1.19
   0  -9   2   -0.60    1.79
   1  -9   2   60.12    4.54
  -1  -9   2   57.33    4.54
  -1   9   2   57.32    4.52
   1  -9  -2   52.48    3.30
   1   9   2   58.07    4.37
  -1  -9  -2   57.34    3.45
  -2   9   2   21.11    3.02
   2   9   2   17.48    2.58
  -2  -9  -2   20.17    2.19
  -2  -9   2   21.02    3.05
  -3   9   2  366.23   11.10
   3   9   2  372.58   10.27
  -3  -9   2  360.70   10.98
  -3  -9  -2  375.15    8.52
  -4   9   2   81.55    5.49
   4   9   2   81.35    4.96
  -4   9  -2   81.46    4.43
  -4  -9   2   87.43    5.65
  -4  -9  -2   84.08    4.26
   4   9  -2   86.18    4.38
  -5   9  -2   16.59    2.15
  -5   9   2   17.17    2.98
  -5  -9   2   14.59    2.78
  -5  -9  -2   14.77    1.94
   5   9  -2   18.98    2.28
   6   9  -2  212.25    6.99
  -6  -9  -2  218.02    6.99
  -6  -9   2  214.88    9.07
  -6   9  -2  224.22    7.07
  -7  -9  -2  798.66   13.67
   7   9  -2  767.76   12.95
  -7   9  -2  780.37   13.15
  -7  -9   2  765.64   17.13
  -8   9  -2  400.61    9.49
   8   9  -2  401.19    9.52
  -8  -9   2  392.80   12.72
  -8  -9  -2  399.46   10.16
  -9  -9  -2  418.96   10.68
   9   9  -2  407.54    9.58
  -9  -9   2  412.90   13.42
  -9   9  -2  424.86    9.72
 -10   9  -2   19.01    2.20
 -10  -9   2   14.96    2.93
  10   9  -2   17.73    2.23
 -10  -9  -2   20.31    2.73
  11   9  -2  252.78    7.62
 -11  -9   2  258.68   11.22
 -11  -9  -2  255.70    9.04
 -11   9  -2  247.15    7.43
 -12  -9  -2  439.42   12.25
  12   9  -2  440.42    9.97
 -12   9  -2  424.28    9.66
 -12  -9   2  425.39   14.92
 -13   9  -2 1419.30   17.35
 -13  -9  -2 1482.12   23.24
 -13  -9   2 1484.53   28.06
  13   9  -2 1464.49   18.02
 -14  -9   2   38.06    5.17
  14   9  -2   30.97    2.82
 -14  -9  -2   31.75    3.91
 -15  -9  -2   24.02    3.52
 -15   9   2   21.42    3.68
 -15  -9   2   25.10    4.75
 -16  -9   2  218.56   12.11
 -16  -9  -2  243.45   10.50
 -16   9   2  228.64   10.83
 -17  -9   2   75.11    7.62
 -17  -9  -2   74.24    5.30
 -17   9   2   76.04    6.48
 -17   9  -2   78.42    5.38
 -18   9   2   23.20    2.15
 -18  -9   2   24.16    4.76
 -18   9  -2   23.34    3.10
 -18  -9  -2   20.31    3.07
 -18   9   2   27.30    4.27
 -19  -9  -2  120.82    7.21
 -19   9  -2  129.27    7.27
 -19   9   2  127.88    4.57
 -19  -9   2  118.76    9.73
 -20   9   2   11.41    1.80
 -20   9  -2   13.30    1.77
 -20  -9  -2   12.81    1.53
 -20   9  -2   11.68    2.59
 -20   9   2   10.81    1.53
 -20  -9  -2   13.57    2.91
 -20   9  -2   11.44    1.43
 -20  -9   2   10.05    3.43
 -21  -9  -2  425.75   14.14
 -21  -9  -2  443.49    7.67
 -21  -9   2  491.38   20.19
 -21   9  -2  458.67    7.68
 -21   9  -2  474.10    8.44
 -21  -9   2  433.45    7.98
 -21   9  -2  456.93   14.47
 -21   9   2  452.89    8.21
 -21   9   2  469.77    8.98
 -22   9  -2   66.63    3.11
 -22   9  -2   63.72    3.34
 -22   9   2   62.89    3.59
 -22   9   2   64.89    3.29
 -22  -9   2   64.16    7.98
 -22  -9   2   62.49    3.23
 -22  -9  -2   66.16    3.11
 -22   9  -2   66.17    5.73
 -22  -9  -2   62.21    5.65
 -23   9  -2    2.33    1.33
 -23   9   2    0.33    1.67
 -23  -9   2    0.25    1.09
 -23   9  -2    2.25    1.00
 -23  -9  -2    1.58    0.94
 -23   9  -2    0.55    1.62
 -23  -9  -2    2.03    1.49
 -23   9   2    2.48    1.15
 -24  -9   2   -0.44    1.11
 -24   9  -2    2.37    1.90
 -24   9  -2    0.18    0.96
 -24  -9  -2    0.19    1.00
 -24   9  -2   -0.59    1.28
 -24   9   2    0.02    1.01
 -24   9   2   -2.13    1.58
 -24  -9  -2    2.89    1.74
 -25   9  -2   92.20    4.06
 -25   9   2   86.95    4.28
 -25   9  -2   76.97    3.49
 -25   9   2   81.21    3.82
 -25  -9   2   83.38    3.87
 -25  -9  -2   77.53    3.50
 -26   9   2  120.16    5.06
 -26   9  -2  122.67    4.78
 -26   9  -2  111.28    4.18
 -26   9   2  117.03    4.66
 -26  -9  -2  111.04    4.20
 -26  -9   2  114.30    4.59
 -27   9  -2  131.06    4.93
 -27   9  -2  121.29    4.36
 -27  -9  -2  118.78    4.36
 -27   9   2  126.63    5.24
 -28  -9  -2   11.20    1.69
 -28   9  -2   10.46    1.89
 -28   9   2   10.44    2.12
 -28   9  -2    9.56    1.50
 -29  -9  -2   60.57    3.19
 -29   9  -2   75.48    3.78
 -29   9  -2   71.02    3.25
 -29   9   2   68.11    3.96
 -30   9  -2    1.20    1.24
 -30   9   2   -0.23    1.48
 -30  -9  -2   -0.89    1.00
 -30   9  -2    0.55    0.98
 -31   9   2   40.70    3.06
 -31   9  -2   41.25    2.73
 -31  -9  -2   38.93    2.51
 -31   9  -2   38.71    2.45
 -32   9   2   23.58    2.35
 -32   9  -2   22.92    2.12
 -32   9  -2   21.04    1.85
 -32  -9  -2   20.43    1.85
 -33   9  -2    1.41    1.09
 -33  -9  -2    2.69    1.01
 -33   9  -2    0.94    0.83
 -33   9   2    2.85    1.33
 -34  -9  -2    0.72    0.80
 -34   9  -2    3.52    1.12
 -34   9   2    4.07    1.36
 -34   9  -2    4.16    0.93
 -35   9   2   14.64    1.68
 -36   9   2    2.80    1.00
 -37   9   2   -2.57    1.03
   0  10  -2   18.16    2.35
   0  10   2   17.53    2.91
   0 -10  -2   18.67    2.33
   0 -10   2   19.70    3.05
  -1  10   2  268.22    9.62
  -1 -10   2  252.29    9.57
  -1 -10  -2  259.81    7.63
   1  10  -2  259.41    8.10
   1 -10   2  269.71    9.76
  -1  10  -2  249.77    8.04
   1 -10  -2  253.97    7.57
   1  10   2  250.73    9.29
   2 -10   2  172.93    7.96
  -2 -10   2  170.11    7.98
  -2 -10  -2  171.96    6.22
  -2  10  -2  171.86    6.50
   2  10   2  173.99    7.64
  -2  10   2  173.95    7.96
   2  10  -2  161.19    6.46
  -3  10  -2   21.97    2.57
  -3 -10   2   22.23    3.16
   3  10   2   24.27    3.17
  -3  10   2   21.57    3.19
  -3 -10  -2   23.27    2.48
   3  10  -2   23.13    2.60
  -4  10   2  148.97    7.61
   4  10   2  156.72    7.13
  -4  10  -2  151.87    6.23
  -4 -10   2  130.48    7.13
  -4 -10  -2  148.65    5.93
   4  10  -2  149.14    6.10
  -5 -10   2   58.92    5.05
  -5  10   2   63.58    5.21
  -5  10  -2   65.13    4.14
  -5 -10  -2   59.11    3.87
   5  10  -2   63.33    4.07
  -6  10   2  128.33    7.36
  -6  10  -2  126.22    5.70
  -6 -10   2  121.63    7.29
   6  10  -2  118.31    5.49
  -6 -10  -2  123.38    5.58
  -7  10   2  263.00   10.64
  -7  10  -2  282.10    8.37
   7  10  -2  281.98    8.31
  -7 -10   2  271.21   10.91
  -7 -10  -2  283.49    8.64
  -8  10  -2   25.12    2.78
  -8  10   2   27.27    3.93
  -8 -10   2   20.08    3.54
   8  10  -2   23.40    2.56
  -8 -10  -2   22.16    2.90
  -9  10  -2  432.84   10.39
   9  10  -2  419.72   10.23
  -9  10   2  425.22   13.59
  -9 -10   2  424.18   14.08
  -9 -10  -2  441.41   11.42
 -10 -10  -2   11.16    2.19
 -10  10  -2   11.29    1.91
  10  10  -2   10.57    1.90
 -10 -10   2   10.11    2.60
 -10  10   2    8.29    2.66
  11  10  -2    0.84    1.08
 -11 -10  -2    0.74    1.84
 -11  10  -2    1.45    1.07
 -11  10   2    2.55    2.13
 -11 -10   2   -3.78    2.83
 -12  10   2    3.85    2.43
 -12 -10   2   -1.21    2.26
  12  10  -2   -1.29    1.21
 -12  10  -2    0.47    1.09
 -12 -10  -2   -1.15    1.84
 -13 -10   2   21.87    4.21
 -13  10   2   22.09    3.91
 -13  10  -2   17.97    2.12
 -13 -10  -2   23.82    3.41
  13  10  -2   20.83    2.43
 -14 -10   2  255.40   12.55
 -14  10   2  265.13   11.75
 -14 -10  -2  254.23   10.33
 -15 -10  -2  984.36   17.46
 -15  10   2 1045.74   22.98
 -15  10  -2 1016.12   17.56
 -15 -10  -2 1058.07   21.53
 -15 -10   2 1016.92   25.43
 -16  10  -2    1.93    1.23
 -16 -10  -2    3.29    1.81
 -16  10   2    1.08    2.03
 -16 -10   2    0.65    2.33
 -16 -10  -2    2.09    1.39
 -17 -10   2   99.81    8.78
 -17 -10  -2   94.20    5.97
 -17  10  -2  104.05    6.16
 -17  10   2  110.01    4.15
 -17  10   2  114.07    8.08
 -18  10   2   -0.32    1.27
 -18 -10   2    0.56    2.47
 -18  10   2   -0.62    2.06
 -18 -10  -2    3.60    1.83
 -18  10  -2    0.96    1.18
 -19  10  -2  170.86    8.30
 -19 -10  -2  161.12    8.20
 -19 -10   2  169.01   11.85
 -19  10   2  169.01    5.41
 -20  10  -2   37.16    4.07
 -20  10  -2   50.21    2.86
 -20 -10   2   41.53    6.28
 -20 -10  -2   37.31    4.24
 -20  10   2   43.42    3.00
 -21  10  -2  108.15    4.23
 -21  10  -2  103.24    6.90
 -21  10   2  101.89    4.47
 -21 -10   2  110.43   10.08
 -22  10   2   17.56    2.21
 -22  10  -2   20.45    2.17
 -22 -10   2   16.71    4.57
 -23 -10   2   58.36    7.70
 -23  10  -2   65.02    3.03
 -23  10   2   59.79    3.56
 -23  10  -2   62.37    3.41
 -23  10   2   64.31    3.29
 -24  10   2    0.09    1.50
 -24 -10  -2    0.54    0.96
 -24  10  -2    0.68    0.91
 -24  10  -2   -1.18    1.55
 -24  10   2   -0.03    1.03
 -24 -10   2    0.98    1.06
 -25  10  -2  107.21    3.93
 -25  10   2  108.57    4.77
 -25  10  -2  114.73    4.59
 -26  10  -2    5.07    1.23
 -26 -10  -2    3.02    1.15
 -26  10  -2    6.05    1.73
 -26  10   2    5.54    1.74
 -27  10   2  182.19    6.23
 -27  10  -2  182.46    5.73
 -27  10  -2  168.95    4.91
 -28  10   2   51.96    3.51
 -28  10  -2   54.01    3.26
 -28 -10  -2   44.47    2.71
 -28  10  -2   49.17    2.73
 -29  10   2    5.29    1.71
 -29  10  -2    4.48    1.16
 -29 -10  -2    3.31    1.04
 -29  10  -2    6.24    1.52
 -30  10  -2    1.40    1.16
 -30  10  -2    0.03    0.99
 -30  10   2    1.71    1.43
 -30 -10  -2   -0.55    1.15
 -31 -10  -2   -2.59    1.08
 -31  10  -2   -1.10    1.10
 -31  10  -2    0.60    1.17
 -31  10   2   -0.42    1.39
 -32  10  -2   24.03    2.04
 -32 -10  -2   20.60    1.77
 -32  10  -2   24.69    1.84
 -32  10   2   23.59    2.39
 -33 -10  -2   57.91    2.59
 -33  10  -2   63.29    2.90
 -33  10   2   68.22    3.38
 -33  10  -2   60.50    2.57
 -34  10   2   17.67    1.84
 -35  10   2   -0.85    1.06
 -36  10   2   -2.53    1.02
 -37  10   2    0.64    0.72
   0  11  -2   -1.84    1.60
   0  11   2    0.83    1.98
   0 -11   2    0.44    1.92
   0 -11  -2   -0.18    1.27
  -1 -11  -2   12.70    2.13
   1  11   2   14.72    2.85
   1  11  -2   13.51    2.20
  -1 -11   2   12.39    2.96
  -1  11  -2   14.85    2.22
   1 -11   2   11.06    2.67
  -1  11   2   14.70    2.96
   1 -11  -2   13.74    2.16
   2 -11   2   16.22    3.11
   2 -11  -2   14.77    2.25
  -2  11  -2   12.76    2.19
   2  11  -2   13.35    2.11
   2  11   2   12.18    2.56
  -2  11   2   16.54    3.10
  -2 -11  -2   13.19    2.14
  -2 -11   2   12.81    2.92
  -3  11   2  671.74   16.47
   3  11   2  682.22   15.63
   3 -11   2  685.05   16.56
   3  11  -2  645.61   13.29
  -3 -11  -2  689.68   13.12
  -3  11  -2  688.76   13.60
  -3 -11   2  649.85   16.42
  -4  11   2   35.60    4.07
   4  11  -2   36.35    3.31
  -4 -11   2   34.48    4.07
  -4 -11  -2   33.87    3.14
  -4  11  -2   33.99    3.25
  -5  11   2    1.30    2.03
   5  11  -2    1.27    1.26
  -5 -11   2    0.24    2.29
  -5  11  -2    2.63    1.41
  -5 -11  -2    1.84    1.34
  -6 -11   2  229.28   10.27
  -6  11  -2  234.22    8.08
   6  11  -2  234.42    7.94
  -6 -11  -2  230.79    8.01
  -6  11   2  241.98   10.29
  -7  11  -2  255.02    8.38
   7  11  -2  240.02    8.16
  -7 -11   2  237.22   10.61
  -7 -11  -2  255.31    8.58
  -7  11   2  232.35   10.58
   8  11  -2   90.35    5.10
  -8 -11   2   86.23    6.67
  -8  11   2   98.09    6.81
  -8  11  -2   98.28    5.35
  -8 -11  -2   98.93    5.56
   9  11  -2  407.18   10.68
  -9  11  -2  415.18   10.75
  -9 -11  -2  440.00   11.85
  -9  11   2  413.02   14.05
  -9 -11   2  425.60   14.61
  10  11  -2    6.06    1.47
 -10 -11   2    5.08    2.27
 -10  11   2    7.16    2.77
 -10  11  -2    8.96    1.94
 -10 -11  -2    7.31    2.01
  11  11  -2  182.44    7.21
 -11  11   2  194.95   10.12
 -11 -11  -2  197.44    8.45
 -11  11  -2  191.31    7.30
 -11 -11   2  209.26   10.86
 -12 -11   2  273.81   12.95
  12  11  -2  268.67    8.71
 -12 -11  -2  293.04   10.69
 -12  11  -2  277.87    8.69
 -12  11   2  293.35   12.19
 -13 -11  -2  576.11   15.26
 -13  11   2  566.17   17.30
 -13 -11   2  579.43   18.91
 -14  11   2   22.19    3.87
 -14 -11  -2   17.46    2.88
 -14 -11   2   23.73    4.49
 -15 -11  -2  168.68    8.88
 -15  11   2  160.88    9.67
 -15 -11   2  163.02   10.71
 -16  11   2    1.99    1.25
 -16  11   2    2.40    1.80
 -16 -11   2    4.36    2.73
 -16 -11  -2    3.15    2.14
 -17  11   2    4.11    1.26
 -17 -11   2    4.27    2.93
 -17  11   2    4.64    2.54
 -18  11   2    0.76    1.20
  18  11   2   -0.13    1.16
 -18 -11   2    0.67    2.70
 -18  11   2   -2.09    2.78
  19  11   2  141.13    4.39
 -19  11   2  142.63    5.10
 -19 -11   2  145.68   11.29
 -20  11   2   29.96    2.64
 -20 -11   2   25.93    5.35
 -20  11  -2   32.44    2.54
 -21 -11   2  827.11   27.19
 -21  11   2  789.78   12.15
 -21  11  -2  821.53   11.54
 -22  11  -2  183.75    5.61
 -22  11   2  179.70    5.99
 -23  11   2    9.43    1.81
 -23  11  -2   11.93    1.75
 -24  11   2   -3.36    1.79
 -24  11  -2   -1.15    1.50
 -25  11  -2   20.26    2.15
 -25  11   2   20.42    2.38
 -26  11   2   67.64    4.01
 -26  11  -2   73.27    3.77
 -27  11  -2  145.71    5.11
 -27  11   2  139.86    5.43
 -28  11   2    6.98    1.82
 -28  11  -2    6.26    1.62
 -29  11   2   59.20    3.65
 -29  11  -2   63.69    3.39
 -30  11   2   -1.27    1.55
 -30  11  -2   -0.40    1.10
 -31  11  -2   31.62    2.31
 -31  11   2   28.04    2.45
 -32  11   2    2.02    1.28
 -33  11   2   -0.85    1.26
 -34  11   2   12.84    1.65
 -35  11   2   19.07    1.66
 -36  11   2   -2.58    0.95
   0  12  -2  503.30   12.14
   0 -12  -2  509.20   12.14
   0 -12   2  503.45   14.75
   0  12   2  521.86   14.76
   1 -12  -2  202.45    7.67
  -1  12   2  214.53    9.64
   1  12   2  200.31    9.23
   1 -12   2  199.86    9.43
  -1 -12  -2  201.52    7.65
   1  12  -2  202.92    7.72
  -1 -12   2  193.66    9.35
  -1  12  -2  205.06    7.82
   2 -12   2   61.79    5.28
  -2  12  -2   58.39    4.37
  -2  12   2   64.18    5.45
   2 -12  -2   56.38    4.22
  -2 -12  -2   57.32    4.16
   2  12  -2   55.59    4.23
   2  12   2   64.67    5.34
  -2 -12   2   57.80    5.32
  -3 -12   2   71.03    6.00
   3  12  -2   72.00    4.78
   3 -12   2   74.91    5.85
   3 -12  -2   71.83    4.78
  -3 -12  -2   77.62    4.79
  -3  12  -2   75.04    4.80
  -3  12   2   79.42    6.12
  -4  12  -2   57.75    4.27
   4  12  -2   52.95    4.20
   4 -12   2   61.13    5.38
  -4 -12  -2   56.26    4.21
  -4  12   2   57.39    5.44
  -4 -12   2   53.71    5.18
  -5  12   2   13.82    3.13
  -5 -12  -2   16.56    2.47
  -5  12  -2   16.90    2.52
  -5 -12   2   16.28    3.37
   5  12  -2   17.27    2.51
  -6  12  -2   42.57    3.73
  -6  12   2   41.46    4.72
   6  12  -2   37.77    3.53
  -6 -12   2   40.12    4.80
  -6 -12  -2   39.55    3.76
  -7  12   2  267.92   11.32
  -7  12  -2  275.73    9.18
  -7 -12  -2  266.20    9.24
  -7 -12   2  256.89   11.52
   7  12  -2  246.90    8.74
  -8  12  -2   30.35    3.28
   8  12  -2   30.90    3.29
  -8 -12   2   30.05    4.28
  -8  12   2   33.14    4.43
  -8 -12  -2   38.32    3.80
   9  12  -2  170.70    7.35
  -9  12  -2  179.45    7.48
  -9  12   2  176.44    9.74
  -9 -12  -2  170.01    7.65
  -9 -12   2  176.10    9.90
 -10 -12   2   21.51    3.82
 -10  12   2   21.55    3.88
 -10  12  -2   24.82    2.94
 -10 -12  -2   23.60    3.13
  10  12  -2   22.54    2.87
 -11 -12   2    6.00    2.78
 -11  12  -2    3.87    1.35
 -11 -12  -2    3.17    1.43
 -11  12   2    3.60    2.54
  11  12  -2    3.53    1.55
 -12  12   2   -2.01    2.61
 -12 -12   2   -1.58    2.21
  12  12  -2    0.30    1.19
 -12 -12  -2   -0.81    1.87
 -13 -12   2   -1.34    2.89
 -13 -12  -2    3.35    2.21
 -13  12   2    1.25    2.01
 -14  12   2  245.09   12.31
 -14 -12   2  240.86   13.04
 -15  12   2  773.63   11.22
 -15 -12   2  794.72   23.88
 -16  12   2    3.02    2.53
 -16  12   2    5.43    1.51
 -16 -12   2    6.52    3.19
  16  12   2    5.76    1.23
  17  12   2  106.66    3.87
 -17  12   2  117.37    8.72
 -17 -12   2  101.78    9.22
 -17  12   2  105.92    4.36
 -18  12   2   -0.02    1.25
 -18 -12   2   -0.19    3.04
 -18  12   2    1.68    2.40
  18  12   2   -0.17    1.14
 -19  12   2  377.67    8.39
  19  12   2  369.96    7.15
 -19 -12   2  375.52   18.27
 -20  12   2  125.80    5.10
 -20 -12   2  118.02   10.59
 -21  12   2   60.57    3.62
 -21 -12   2   56.22    7.59
 -22  12  -2   14.09    1.95
 -22  12   2   11.30    1.99
 -22 -12   2   10.00    4.73
 -23  12   2   86.67    4.36
 -23  12  -2   95.48    4.16
 -24  12   2    7.81    1.81
 -24  12  -2    8.13    1.60
 -25  12   2  113.53    4.94
 -25  12  -2  120.92    4.66
 -26  12   2    0.30    1.60
 -26  12  -2    0.48    1.33
 -27  12  -2   68.83    3.54
 -27  12   2   64.30    3.88
 -28  12  -2   39.17    2.74
 -28  12   2   40.44    3.20
 -29  12   2   50.13    3.32
 -29  12  -2   51.76    3.01
 -30  12   2   -2.98    1.74
 -31  12   2   -4.97    1.63
 -32  12   2   22.99    2.12
 -33  12   2   51.13    2.84
 -34  12   2    4.21    1.13
 -35  12   2   -1.37    0.94
 -36  12   2   -0.35    0.75
   0  13  -2   -1.10    1.50
   0  13   2    0.49    2.07
   0 -13   2   -1.96    2.40
   0 -13  -2    0.32    1.48
  -1  13   2    0.82    2.09
  -1  13  -2    1.32    1.39
   1 -13   2    2.61    2.08
   1 -13  -2    1.53    1.37
  -1 -13   2    3.08    2.30
  -1 -13  -2    1.29    1.56
   1  13  -2    0.78    1.33
   2  13  -2   62.33    4.74
  -2  13  -2   70.29    5.00
  -2 -13  -2   70.06    4.93
  -2 -13   2   73.92    6.27
   2 -13   2   70.13    6.03
   2 -13  -2   68.57    4.85
  -2  13   2   65.46    5.90
  -3  13  -2  201.97    8.24
  -3  13   2  206.23   10.01
   3 -13   2  211.25   10.12
  -3 -13   2  194.16    9.97
   3  13  -2  195.74    8.11
  -3 -13  -2  199.31    8.04
   3 -13  -2  185.93    7.90
   4  13  -2    1.28    1.41
  -4  13  -2    0.92    1.36
  -4 -13  -2    1.48    1.46
  -4  13   2    0.29    2.00
   4 -13  -2    0.33    1.71
   4 -13   2    1.30    1.98
  -4 -13   2   -1.23    2.24
  -5  13   2   -1.62    2.51
  -5  13  -2    0.91    1.24
  -5 -13  -2   -0.62    1.61
   5  13  -2    1.39    1.38
  -5 -13   2    0.93    2.25
  -6  13   2   46.57    5.22
  -6 -13   2   40.86    4.90
  -6 -13  -2   47.89    4.27
  -6  13  -2   47.17    4.14
   6  13  -2   41.57    3.88
   7  13  -2  162.79    7.44
  -7 -13   2  156.21    9.44
  -7 -13  -2  149.70    7.15
  -7  13   2  164.27    9.53
  -7  13  -2  163.86    7.42
  -8  13   2  189.42   10.13
  -8  13  -2  179.34    7.85
  -8 -13  -2  187.34    8.39
  -8 -13   2  168.94    9.90
   8  13  -2  169.66    7.65
  -9  13  -2  286.99    9.84
   9  13  -2  271.66    9.57
  -9 -13  -2  292.36   10.63
  -9  13   2  293.83   12.75
  -9 -13   2  282.36   12.99
 -10  13  -2    9.54    1.88
 -10 -13   2    7.04    2.63
 -10  13   2    8.76    2.80
 -10 -13  -2   10.58    2.56
  10  13  -2   10.27    2.22
 -11  13   2   75.30    6.86
  11  13  -2   75.72    5.18
 -11 -13   2   77.15    7.30
 -12 -13   2   12.59    3.78
 -12  13   2   15.40    3.52
 -13  13   2  484.29   17.14
 -13 -13   2  466.90   18.09
 -14  13   2   24.12    2.36
 -14 -13   2   28.68    5.05
 -14  13   2   28.03    4.66
 -15 -13   2   68.31    7.51
  15  13   2   66.75    3.12
 -15  13   2   66.99    3.56
 -15  13   2   63.70    6.91
 -16  13   2   46.38    5.95
 -16 -13   2   46.52    6.29
  16  13   2   41.87    2.55
 -16  13   2   40.78    2.90
 -17  13   2  118.33    4.75
 -17 -13   2  123.36   10.42
  17  13   2  120.48    4.15
 -17  13   2  128.01    9.47
 -18 -13   2   -4.48    4.26
  18  13   2    0.49    1.23
 -18  13   2   -0.19    1.92
 -18  13   2   -0.81    1.80
 -19  13   2  102.88    4.57
 -19 -13   2  105.41   10.18
  19  13   2  108.27    4.02
  20  13   2   31.79    2.36
 -20  13   2   32.88    2.91
 -20 -13   2   27.80    5.72
 -21  13   2  340.13    8.26
 -21 -13   2  347.12   18.20
 -22  13   2   52.96    3.45
 -23  13   2    4.15    1.53
 -24  13   2   -5.58    2.09
 -25  13   2    0.80    1.75
 -26  13   2   86.00    4.31
 -27  13   2  201.46    6.38
 -28  13   2    2.09    1.50
 -29  13   2   38.94    2.87
 -30  13   2    0.68    1.30
 -31  13   2    2.14    1.25
 -32  13   2   -0.20    1.09
 -33  13   2   -0.49    1.02
 -34  13   2    5.47    1.13
 -35  13   2   17.26    1.40
   0 -14  -2  403.42   11.88
   0 -14   2  413.83   14.85
   0  14  -2  417.34   12.29
  -1  14  -2  296.60   10.48
  -1  14   2  317.58   12.81
   1 -14  -2  305.41   10.60
   1  14  -2  297.55   10.39
   1 -14   2  310.54   12.71
  -1 -14   2  308.32   12.87
  -1 -14  -2  294.19   10.16
   2 -14   2   33.22    4.47
   2 -14  -2   26.70    3.39
  -2 -14   2   31.74    4.52
  -2 -14  -2   24.82    3.21
   2  14  -2   27.89    3.47
  -2  14   2   31.96    4.41
  -2  14  -2   28.00    3.56
  -3  14  -2   78.89    5.49
  -3 -14   2   74.09    6.53
   3  14  -2   77.61    5.46
  -3 -14  -2   74.39    5.23
  -3  14   2   74.76    6.49
   3 -14  -2   74.30    5.29
   3 -14   2   75.95    6.41
  -4  14   2   -1.40    2.68
  -4  14  -2    0.70    1.36
   4  14  -2   -1.09    1.70
   4 -14  -2    0.86    1.59
   4 -14   2   -0.43    1.95
  -4 -14   2   -0.71    2.08
  -4 -14  -2   -0.06    1.85
   5 -14  -2   24.94    3.38
  -5 -14  -2   19.73    2.86
  -5  14   2   26.42    4.28
  -5  14  -2   22.56    3.07
   5 -14   2   23.84    3.98
  -5 -14   2   23.00    4.03
   5  14  -2   21.98    3.09
   6 -14   2  109.91    7.91
  -6  14  -2   97.16    6.07
  -6  14   2  104.60    7.92
  -6 -14   2   96.36    7.73
  -6 -14  -2   94.89    6.08
   6  14  -2  100.68    6.14
  -7  14  -2  178.47    8.13
  -7 -14   2  171.88   10.15
  -7  14   2  187.27   10.40
   7  14  -2  176.17    8.07
   8  14  -2    8.56    2.13
  -8  14  -2   10.22    2.31
  -8 -14   2    8.63    3.24
  -8  14   2    8.76    2.87
   9  14  -2  341.05   11.18
  -9 -14   2  360.33   15.15
  -9  14  -2  356.69   11.50
  -9  14   2  373.95   14.85
 -10 -14   2   41.63    5.36
 -10  14   2   46.72    5.69
 -11 -14   2   -1.40    2.88
 -11  14   2    0.15    2.28
 -12  14   2   -0.95    2.11
  12  14   2   -0.26    1.24
 -12  14   2   -1.00    1.34
 -12 -14   2   -0.34    2.58
  13  14   2   16.01    1.72
 -13  14   2   15.48    1.79
 -13  14   2   15.25    1.95
 -13  14   2   14.36    3.79
 -13 -14   2   10.00    3.36
 -14  14   2  107.06    4.52
 -14  14   2  119.83    9.06
  14  14   2  110.70    4.11
 -14 -14   2  112.91    9.61
 -15  14   2  799.15   22.94
  15  14   2  757.48   10.34
 -15  14   2  747.23   11.53
 -15 -14   2  790.28   25.15
 -16  14   2   28.44    2.60
  16  14   2   28.93    2.26
 -16  14   2   32.18    5.19
 -16 -14   2   29.76    5.65
 -17  14   2  139.96    5.18
 -17  14   2  139.41    9.90
 -17 -14   2  152.10   11.66
  17  14   2  142.59    4.63
  18  14   2   22.80    2.20
 -18  14   2   21.01    2.42
 -19  14   2  469.26    9.58
 -19 -14   2  493.18   21.38
  19  14   2  463.62    8.20
  20  14   2  160.56    4.90
 -20 -14   2  154.45   12.36
 -20  14   2  163.08    5.81
 -21  14   2   22.73    2.55
 -22  14   2    2.54    1.55
 -23  14   2   90.75    4.45
 -24  14   2   -2.54    1.89
 -25  14   2   75.66    4.07
 -26  14   2   -1.18    1.47
 -27  14   2  106.46    4.69
 -28  14   2   38.10    2.86
 -29  14   2   19.16    2.08
 -30  14   2   -2.78    1.35
 -31  14   2   -1.77    1.26
 -32  14   2    9.18    1.41
 -33  14   2   34.97    2.09
 -34  14   2    9.21    1.15
   0  15  -2   -0.39    1.77
   0 -15  -2    0.69    1.62
   0 -15   2   -0.43    2.03
  -1  15  -2    0.45    1.62
   1  15  -2   -0.81    1.63
   1 -15   2    1.09    2.01
   1 -15  -2   -2.01    1.66
  -1 -15   2    0.13    2.31
  -1 -15  -2    1.18    1.39
   2  15  -2   47.42    4.59
   2 -15  -2   51.65    4.79
   2 -15   2   61.38    6.19
  -2 -15   2   51.44    5.88
  -2 -15  -2   47.99    4.40
  -2  15  -2   48.56    4.60
   3 -15  -2   73.62    5.59
  -3  15  -2   77.10    5.69
   3  15  -2   76.12    5.61
   3 -15   2   79.08    6.91
  -3 -15   2   79.76    7.02
  -3  15   2   77.87    6.94
  -4  15   2    0.26    2.23
   4  15  -2    0.85    1.35
  -4  15  -2    0.40    1.36
   4 -15   2   -1.76    2.16
  -4 -15   2    1.84    2.42
   4 -15  -2   -1.53    1.85
  -5  15   2   -3.78    3.14
  -5  15  -2    0.84    1.40
   5 -15   2    0.44    2.24
   5 -15  -2    1.63    1.74
  -5 -15   2    1.25    2.48
   5  15  -2   -0.43    1.40
   6  15  -2   48.43    4.53
  -6 -15   2   48.95    5.90
  -6  15   2   51.81    6.07
   6 -15  -2   57.44    5.20
   6 -15   2   51.15    5.73
  -6  15  -2   46.02    4.46
  -7  15   2  217.03   11.61
  -7 -15   2  204.42   11.54
   7 -15   2  216.45   11.56
  -7  15  -2  187.28    8.79
   7  15  -2  186.84    8.73
  -8  15   2  162.74   10.46
  -8 -15   2  161.07   10.47
   8  15  -2  157.69    7.99
  -9  15   2  201.29   11.50
  -9 -15   2  195.50   11.68
 -10  15   2    2.85    2.45
 -10  15   2    6.36    1.39
 -10 -15   2    3.89    2.22
  10  15   2    3.44    1.18
 -10  15  -2    5.16    1.11
 -10  15   2    5.87    1.42
 -11  15   2   54.65    2.97
 -11  15   2   58.79    6.50
 -11 -15   2   64.01    7.19
 -11  15   2   54.28    3.19
  11  15   2   58.81    2.93
 -12  15   2    3.88    1.32
 -12 -15   2    3.14    2.65
 -12  15   2    4.29    2.64
  12  15   2    4.40    1.16
 -12  15   2    4.12    1.30
 -13  15   2  240.28    6.19
  13  15   2  254.47    6.14
 -13  15   2  248.71    6.75
 -13  15   2  275.11   13.79
 -13 -15   2  273.74   14.73
 -14 -15   2   25.68    5.07
 -14  15   2   21.40    4.64
  14  15   2   20.19    2.02
 -14  15   2   22.38    2.37
 -15 -15   2   99.55    9.40
 -15  15   2   88.11    4.18
 -15  15   2   87.36    8.17
  15  15   2   88.91    3.73
  16  15   2  262.52    6.32
 -16  15   2  258.83    7.04
 -16 -15   2  266.99   15.34
  17  15   2    2.11    1.27
 -17  15   2    4.06    1.62
 -18  15   2  106.36    4.74
 -18 -15   2  108.05   10.39
  18  15   2  104.91    4.06
  19  15   2   63.92    3.27
 -19  15   2   63.34    3.86
  20  15   2   27.24    2.41
 -20  15   2   28.38    2.96
 -21  15   2  583.68   10.84
 -22  15   2   66.20    3.86
 -23  15   2    1.54    1.50
 -24  15   2   -2.67    1.67
 -25  15   2    9.15    1.87
 -26  15   2   80.11    4.11
 -27  15   2  117.08    4.67
 -28  15   2   -1.88    1.33
 -29  15   2   30.87    2.43
 -30  15   2   -1.16    1.22
 -31  15   2    3.85    1.19
 -32  15   2    0.01    0.94
  33  15  -2   -0.23    0.89
 -33  15   2    0.45    0.80
  33  15   2   -0.69    0.87
  34  15   2    1.07    0.76
  34  15  -2    1.96    0.84
   0  16  -2   12.26    2.77
   0 -16   2    6.31    2.66
  -1  16  -2  219.44    9.75
  -1 -16   2  239.56   12.38
   1  16  -2  229.00    9.98
   1 -16   2  240.79   12.40
  -2 -16   2   50.85    5.86
   2 -16   2   49.85    5.88
   2  16  -2   42.28    4.49
  -2  16  -2   46.24    4.66
   3 -16   2   83.39    7.30
   3  16  -2   71.07    5.72
  -3  16  -2   75.49    5.83
  -3 -16   2   77.73    7.26
   3 -16  -2   78.37    5.94
  -4  16  -2    9.41    2.25
   4  16  -2   11.37    2.44
   4 -16   2   13.95    3.53
   4 -16  -2    9.25    2.35
  -4 -16   2   12.54    3.12
   5 -16  -2   -1.93    2.35
  -5  16  -2    1.79    1.53
   5  16  -2    0.96    1.39
   5 -16   2   -1.30    2.52
  -5 -16   2   -3.36    3.09
  -6 -16   2   92.66    8.24
   6  16   2   79.43    3.48
  -6  16  -2   83.81    3.65
  -6  16   2   81.10    3.52
   6  16  -2   87.43    4.00
   6 -16  -2   80.53    6.27
   6 -16   2   89.47    7.71
  -7  16   2  166.37   10.69
  -7  16   2  148.75    4.74
  -7  16  -2  152.19    4.97
   7  16  -2  155.95    5.35
   7  16   2  141.32    5.07
   7 -16  -2  150.80    8.70
  -7 -16   2  152.63   10.42
   7  16   2  151.66    4.75
   7 -16   2  160.74   10.32
  -7  16   2  153.19    5.18
  -8  16  -2    1.13    1.00
   8  16  -2    0.42    1.15
   8  16   2   -0.01    1.15
  -8  16   2    2.52    1.26
  -8  16   2    1.01    2.36
   8  16   2    1.34    1.13
   8 -16  -2    0.44    1.95
   8 -16   2    0.68    2.17
  -8  16   2    1.49    1.13
  -8 -16   2   -0.99    2.44
  -8  16  -2    0.43    1.17
  -9  16   2  107.62    4.15
  -9  16   2  102.64    4.02
   9 -16   2  108.60    8.73
   9  16  -2  109.33    4.58
   9  16   2  106.87    4.44
   9  16   2  107.06    4.12
  -9 -16   2  112.08    9.17
  -9  16  -2   93.14    3.65
  -9  16  -2  109.06    4.22
  -9  16   2  106.15    4.42
  -9  16   2  102.81    8.67
  10  16   2   69.29    3.32
 -10 -16   2   69.01    7.40
 -10  16   2   68.27    3.38
  10  16  -2   67.67    3.77
 -10  16   2   71.12    7.34
 -10  16   2   66.50    3.58
 -10  16   2   67.18    3.32
  10  16   2   65.11    3.55
 -10  16  -2   65.44    3.37
 -10  16  -2   64.01    3.06
 -11  16  -2    0.68    1.07
 -11  16   2    1.92    1.15
  11  16   2    0.99    1.16
 -11  16   2    0.89    1.06
 -11  16   2   -0.06    1.50
 -11  16   2   -0.58    2.96
 -11 -16   2    2.12    3.32
 -12  16  -2   -1.08    1.30
 -12  16   2   -0.73    1.40
 -12 -16   2   -0.44    2.69
 -12  16   2    1.37    1.13
  12  16   2   -0.06    1.23
 -12  16   2   -0.63    1.31
 -12  16   2   -1.34    3.10
 -13  16   2    5.67    1.62
  13  16   2    7.34    1.48
 -13  16   2    6.56    1.55
 -13  16   2    5.36    3.24
 -13 -16   2    2.05    2.84
 -14 -16   2  210.64   13.56
 -14  16   2  204.18    6.24
  14  16   2  203.58    5.70
  15  16   2  368.00    7.62
 -15 -16   2  376.76   18.32
 -15  16   2  359.29    8.30
 -16 -16   2   13.77    4.27
  16  16   2   17.95    2.00
 -16  16   2   16.72    2.17
  17  16   2   95.70    3.99
 -17 -16   2   90.65    9.38
 -17  16   2  102.00    4.58
  18  16   2    4.11    1.35
 -18  16   2    1.98    1.52
  19  16   2  220.89    5.93
 -19  16   2  226.28    6.76
 -20  16   2  200.35    6.37
  20  16   2  191.46    5.44
  21  16   2   17.86    1.98
 -21  16   2   16.80    2.25
 -22  16   2    7.70    1.82
 -23  16   2  147.64    5.46
 -24  16   2    1.74    1.49
 -25  16   2   96.29    4.39
 -26  16   2   -1.29    1.35
 -27  16   2   56.93    3.23
 -28  16   2    9.07    1.60
 -29  16   2   16.22    1.76
 -30  16   2   -1.14    1.19
  31  16  -2   -4.38    1.29
 -31  16   2   -2.68    1.09
 -32  16   2   19.36    1.52
  32  16  -2   14.98    1.58
  32  16   2   16.80    1.60
  33  16  -2   35.84    1.97
  33  16   2   40.14    2.09
   0  17  -2   -0.95    1.15
   0  17   2   -0.10    1.03
   0  17  -2   -1.52    1.38
   0  17   2   -0.57    1.31
   0 -17   2    1.08    2.50
   0  17  -2    0.71    1.04
   1  17   2   -0.41    1.28
  -1  17   2    0.38    1.20
  -1  17  -2   -0.40    1.06
   1  17  -2   -0.61    1.26
  -1  17   2    0.18    1.08
  -1  17  -2   -0.49    1.36
   1 -17   2    1.63    2.72
  -1 -17   2    0.42    2.29
   1  17  -2   -0.85    1.35
   1  17   2   -0.56    1.33
   1  17  -2    2.88    1.24
  -1  17  -2   -0.68    1.08
  -1  17   2   -1.90    1.48
   2  17  -2    0.30    1.31
  -2  17  -2    0.89    1.02
  -2  17   2   -2.05    1.40
   2  17   2   -1.48    1.38
   2  17   2    0.15    1.19
  -2  17  -2    0.17    1.07
   2  17  -2   -1.77    1.47
   2 -17   2   -0.21    2.20
  -2  17  -2   -1.47    1.51
  -2 -17   2   -0.96    2.78
   2  17   2    0.49    1.26
  -2  17   2   -0.02    1.13
   2  17  -2    0.03    1.12
  -2  17   2    0.55    1.35
  -3  17  -2  165.70    5.72
  -3  17   2  173.70    5.62
  -3  17   2  157.09    4.98
   3  17   2  164.01    4.94
   3  17   2  161.65    4.93
   3  17  -2  164.81    5.03
  -3  17   2  159.89    5.60
  -3  17  -2  175.27    5.31
   3  17  -2  168.00    5.74
   3  17   2  169.00    5.49
   3 -17   2  175.92   11.01
  -3  17  -2  149.59    4.89
  -3 -17   2  178.61   11.36
   3  17  -2  149.92    4.86
  -4  17   2   10.19    1.71
  -4  17  -2    7.39    1.40
  -4  17   2    4.67    1.17
   4  17   2    6.25    1.34
   4  17  -2    5.56    1.27
   4 -17   2   11.55    3.56
  -4  17  -2    7.26    1.34
  -4 -17   2   11.92    3.28
   4  17  -2   10.59    1.77
   4  17   2    8.51    1.62
   4  17   2    6.35    1.37
   5  17   2    1.92    1.11
  -5  17   2    1.32    1.26
  -5  17  -2    0.49    1.07
   5 -17   2    1.00    2.24
  -5  17  -2   -0.12    0.97
  -5 -17   2    0.22    2.81
   5  17  -2   -0.10    1.26
   5  17   2   -0.70    1.30
   5  17   2    0.02    1.19
  -5  17   2   -0.70    1.34
   6  17   2   53.75    3.02
   6  17   2   58.15    3.04
  -6  17   2   53.92    3.07
  -6  17  -2   52.72    2.94
  -6  17  -2   56.28    3.11
   6  17   2   49.96    3.29
   6  17  -2   53.35    3.35
  -6 -17   2   52.22    6.24
  -6  17   2   53.46    3.23
   6 -17   2   55.85    6.39
  -7  17   2   86.46    3.97
   7  17   2   85.88    3.74
  -7  17   2   84.32    4.00
   7  17   2   86.56    3.57
  -7  17  -2   77.01    3.46
   7  17  -2   79.12    4.07
  -7  17  -2   83.92    3.84
   7 -17   2   87.51    7.91
   7  17   2   78.17    4.04
  -7 -17   2   86.98    8.11
  -7  17   2   83.89    3.76
  -8  17   2   81.58    3.74
  -8  17   2   78.86    3.74
  -8  17  -2   82.27    3.79
   8  17   2   89.79    3.63
  -8  17  -2   79.91    3.55
   8  17   2   81.70    3.71
   8 -17   2   91.83    8.19
   8  17  -2   85.76    4.15
  -8 -17   2   84.15    8.20
   8  17   2   80.67    4.07
  -8  17   2   81.56    3.95
  -9  17  -2  165.12    5.35
  -9  17   2  162.66    5.25
  -9  17   2  161.72    5.25
   9 -17   2  181.36   11.48
   9  17  -2  161.48    5.76
   9  17   2  165.23    5.58
   9  17   2  160.95    5.06
  -9 -17   2  174.30   11.77
  -9  17  -2  156.99    4.89
   9  17   2  169.98    4.89
  -9  17   2  167.40    5.54
 -10 -17   2   -2.27    3.34
 -10  17  -2    0.02    1.33
 -10  17   2    1.96    1.18
 -10  17   2   -0.13    1.44
 -10  17  -2    0.68    1.09
  10  17   2    0.08    0.95
  10  17  -2   -0.69    1.38
  10  17   2    0.68    1.28
 -10  17   2   -0.60    1.30
  10  17   2   -0.18    1.19
  10 -17   2    0.09    2.39
 -11  17   2   76.13    3.67
 -11  17   2   72.79    3.66
 -11  17  -2   77.10    3.50
 -11  17   2   77.47    3.93
  11 -17   2   91.19    8.55
  11  17  -2   74.72    4.06
  11  17   2   78.74    3.99
 -11 -17   2   80.92    8.44
  11  17   2   76.75    3.62
 -12 -17   2   -3.61    3.24
 -12  17   2   -2.46    1.70
 -12  17   2    2.51    1.29
  12  17  -2   -0.73    1.30
  12  17   2    0.81    1.37
  12  17   2    1.39    1.46
 -12  17   2    0.81    1.16
 -12  17  -2    1.76    1.15
 -13 -17   2  558.42   22.10
  13  17   2  529.92    9.21
  13  17  -2  545.11   10.50
 -13  17   2  519.21    9.46
 -13  17   2  514.91    9.93
 -14  17   2   64.38    3.80
 -14 -17   2   66.54    8.02
  14  17   2   68.07    3.54
  15  17   2   47.34    3.00
  15  17  -2   46.21    2.82
 -15  17   2   47.46    3.33
 -15 -17   2   47.52    7.31
 -16  17   2   12.54    1.98
  16  17   2   11.66    1.72
  16  17  -2   11.65    1.54
  17  17   2   16.38    2.03
 -17  17   2   14.05    2.04
 -18  17   2    3.86    1.53
  18  17   2    5.51    1.48
  19  17   2   84.40    3.70
 -19  17   2   81.64    4.19
 -20  17   2   60.27    3.77
  20  17   2   62.11    3.29
 -21  17   2  470.21    9.61
  21  17   2  472.40    8.17
 -22  17   2   49.81    3.35
 -23  17   2    2.28    1.35
 -24  17   2   -2.49    1.71
 -25  17   2    9.18    1.73
 -26  17   2    9.23    1.66
 -27  17   2   92.88    3.90
 -28  17   2    0.76    1.10
  29  17   2   25.20    2.06
  29  17  -2   23.20    2.08
  30  17  -2   -1.60    1.20
  30  17   2    0.04    0.93
 -30  17   2    0.58    0.85
  31  17   2   13.41    1.48
  31  17  -2   13.26    1.48
 -31  17   2   14.08    1.34
 -32  17   2    0.28    0.72
  32  17  -2   -2.39    1.01
  32  17   2   -1.66    0.87
   0  18   2   19.97    2.08
   0  18  -2   16.51    1.84
   0  18  -2   15.99    2.08
   0  18   2   14.05    1.97
   0 -18   2   18.51    4.02
   0  18  -2   16.23    1.92
   1  18  -2   66.60    3.46
   1  18   2   71.73    3.93
  -1 -18   2   77.53    7.63
  -1  18   2   74.14    3.63
   1  18   2   74.11    3.55
  -1  18  -2   74.65    3.53
   1 -18   2   76.79    7.71
  -1  18  -2   75.48    3.62
  -1  18  -2   67.08    3.88
  -1  18   2   72.16    3.99
   1  18  -2   71.20    3.95
   1  18  -2   73.04    3.58
  -2 -18   2   36.15    5.61
   2  18  -2   34.97    2.60
   2  18   2   36.18    2.87
   2  18   2   37.95    2.60
  -2  18  -2   33.09    2.58
  -2  18   2   31.59    2.82
  -2  18  -2   35.71    2.64
   2  18  -2   35.42    2.84
  -2  18   2   34.85    2.63
   2 -18   2   37.29    5.49
  -2  18  -2   35.89    2.91
  -2  18   2   34.89    2.77
   2  18  -2   34.18    2.51
   3  18   2   18.80    1.95
   3  18  -2   20.27    1.96
  -3  18  -2   19.76    1.93
  -3  18  -2   19.18    2.00
  -3  18   2   18.38    1.98
   3 -18   2   22.30    4.72
   3  18  -2   16.76    2.09
   3  18   2   15.56    1.95
   3  18  -2   16.26    1.88
  -3 -18   2   15.41    3.60
  -3  18   2   21.14    2.26
  -4 -18   2   41.42    5.82
   4  18  -2   45.34    2.85
   4  18   2   41.42    2.74
  -4  18   2   39.68    2.72
   4  18   2   46.39    2.83
   4  18   2   42.76    3.03
  -4  18  -2   44.47    2.91
  -4  18  -2   42.75    2.79
   4  18  -2   44.90    3.17
   4  18  -2   40.83    2.85
   4 -18   2   49.64    6.22
  -4  18   2   47.59    3.15
  -5  18  -2   57.32    3.15
  -5  18  -2   61.34    3.39
   5  18   2   55.49    3.43
   5  18  -2   62.48    3.23
   5  18   2   62.61    3.25
   5  18   2   56.38    3.15
   5  18  -2   59.31    3.22
   5  18  -2   59.07    3.63
  -5  18   2   61.85    3.31
  -5 -18   2   60.34    7.18
   5 -18   2   59.79    6.95
  -5  18   2   58.43    3.51
   6  18  -2   26.13    2.31
  -6  18   2   25.03    2.30
   6  18   2   25.99    2.28
   6  18  -2   25.59    2.51
  -6  18  -2   25.70    2.20
   6  18  -2   21.50    2.26
   6  18   2   19.93    2.34
  -6  18   2   27.04    2.39
  -6 -18   2   25.99    5.08
   6  18   2   27.76    2.26
   6 -18   2   34.07    5.42
  -6  18  -2   26.70    2.43
  -6  18   2   25.54    2.45
  -7  18  -2   88.19    3.85
  -7  18   2   91.42    4.14
  -7  18   2   89.40    4.00
   7  18   2   94.55    3.88
   7  18   2   92.75    3.98
   7  18  -2   99.22    4.01
   7  18  -2   88.89    4.44
   7  18   2   79.19    4.23
  -7  18   2   93.23    4.31
   7 -18   2  106.68    9.00
  -7 -18   2   89.21    8.57
  -7  18  -2   93.14    4.15
  -8 -18   2    2.58    2.86
  -8  18  -2    1.59    1.09
   8  18   2    1.89    1.33
  -8  18  -2    1.50    1.14
  -8  18   2    1.16    1.14
  -8  18   2   -0.58    1.47
  -8  18   2    1.17    1.17
   8  18   2    1.55    1.24
   8  18  -2   -0.05    1.27
   8 -18   2    1.94    2.60
   8  18   2    1.31    1.15
   8  18  -2    0.60    1.32
   9  18  -2  223.50    6.24
   9  18   2  234.56    6.28
  -9  18  -2  233.84    6.55
  -9  18   2  228.81    6.34
  -9  18   2  237.77    6.43
  -9  18  -2  224.72    5.98
   9 -18   2  246.77   13.84
   9  18  -2  229.50    6.97
   9  18   2  243.19    6.89
  -9 -18   2  243.39   14.08
   9  18   2  232.84    5.88
  -9  18   2  230.08    6.60
 -10  18  -2   75.19    3.56
  10  18   2   80.22    3.51
  10  18  -2   75.48    3.75
  10  18   2   79.09    3.79
 -10  18   2   71.35    3.77
  10 -18   2   92.18    8.69
  10  18  -2   82.72    4.30
  10  18   2   74.02    4.11
 -10  18   2   80.56    3.90
 -10 -18   2   75.67    8.02
 -10  18   2   77.11    3.80
 -11  18   2    4.77    1.34
 -11  18  -2    6.18    1.32
  11  18  -2    7.86    1.50
  11  18   2    6.42    1.66
 -11  18   2    6.40    1.59
  11 -18   2    6.02    2.95
  11  18   2    4.88    1.44
 -11 -18   2    2.30    4.17
 -11  18   2    7.27    1.51
  11  18  -2    8.49    1.93
  12  18   2    1.97    1.41
 -12  18  -2    1.11    1.24
 -12  18   2    2.13    1.38
  12  18  -2    2.00    1.16
  12  18   2    1.72    1.36
  12  18  -2    0.21    1.53
 -12  18   2    1.21    1.17
  12 -18   2    1.23    2.92
 -12  18   2    0.69    1.15
 -12 -18   2   -4.36    4.07
 -13  18   2    0.82    1.36
 -13  18   2    1.00    1.17
  13  18   2    1.63    1.41
 -13  18  -2    0.64    1.20
 -13  18   2    1.56    1.19
  13  18  -2   -0.11    1.23
  13 -18   2    1.69    3.04
  13  18   2    0.18    1.36
 -13 -18   2    3.97    3.54
  13  18  -2    0.62    1.42
  14  18   2  131.61    4.84
 -14 -18   2  123.20   10.83
 -14  18   2  128.77    5.17
  14  18  -2  136.74    5.63
  14  18   2  140.53    5.50
  14  18  -2  130.46    4.74
  15  18   2  392.98    9.00
  15  18   2  392.23    8.07
  15  18  -2  397.88    7.77
 -15  18   2  385.85    8.73
  15  18  -2  381.35    9.18
  16  18  -2   24.24    2.08
  16  18   2   29.51    2.56
  16  18  -2   24.55    2.81
  16  18   2   24.08    2.83
 -16  18   2   26.39    2.61
  17  18   2   55.97    3.64
  17  18  -2   50.98    2.90
  17  18  -2   50.55    3.68
  17  18   2   54.79    3.13
 -17  18   2   53.05    3.38
 -18  18   2    3.64    1.55
  18  18   2    5.17    1.43
 -19  18   2   67.07    3.80
  19  18   2   68.93    3.40
  20  18   2   70.93    3.41
 -20  18   2   73.21    4.01
 -21  18   2   39.04    2.93
 -22  18   2    5.98    1.57
 -23  18   2   81.17    3.88
  24  18  -2    2.53    1.40
 -24  18   2    4.33    1.40
  25  18  -2   47.31    3.15
 -25  18   2   55.20    3.09
  25  18   2   48.36    3.15
 -26  18   2    0.33    1.08
  26  18   2   -0.77    1.21
  26  18  -2   -3.13    1.55
  27  18  -2   73.05    3.54
  27  18   2   69.83    3.44
 -27  18   2   73.75    3.24
  28  18   2    3.77    1.27
  28  18  -2    2.64    1.28
  29  18  -2    7.82    1.37
  29  18   2    8.05    1.30
 -29  18   2    9.16    1.24
 -30  18   2   -2.05    0.96
  30  18   2   -3.23    1.11
  30  18  -2   -3.45    1.23
  31  18  -2   -2.93    1.02
  31  18   2   -2.18    1.00
   0  19  -2   -0.34    1.13
   0  19   2    0.01    1.37
   0  19  -2    0.02    1.15
   0  19   2   -1.01    1.25
   0  19  -2    0.05    1.36
   0 -19   2   -1.75    3.07
  -1  19  -2    0.34    1.14
   1  19  -2    0.87    1.22
  -1  19  -2   -0.53    1.62
  -1 -19   2   -3.63    3.43
   1  19  -2   -0.13    1.26
  -1  19   2   -1.29    1.35
   1  19  -2   -1.58    1.81
   1 -19   2   -0.31    2.43
  -1  19  -2   -1.02    1.38
  -1  19   2    0.33    1.16
   1  19   2    1.08    1.36
   1  19   2   -1.21    1.48
  -2  19   2    3.44    1.31
   2  19  -2    1.97    1.43
  -2  19  -2    3.97    1.30
   2  19  -2    3.20    1.20
   2  19   2    0.10    1.45
   2  19  -2    0.82    1.29
  -2  19  -2    2.70    1.21
  -2 -19   2    1.13    2.95
   2  19   2    1.69    1.43
   2 -19   2    4.19    3.01
  -3  19   2   51.06    3.33
  -3  19   2   51.49    3.11
   3  19  -2   45.56    3.33
  -3  19  -2   43.76    3.02
   3  19   2   47.70    3.00
   3  19  -2   46.80    2.92
  -3  19  -2   51.76    3.20
   3  19   2   44.66    3.25
   3 -19   2   46.78    6.39
  -3 -19   2   55.69    6.87
   3  19  -2   44.23    2.95
   4  19  -2    4.31    1.28
  -4  19  -2    4.09    1.35
  -4  19   2    3.64    1.26
   4  19   2    3.38    1.32
   4  19   2    4.66    1.28
  -4  19  -2    2.96    1.15
   4 -19   2    7.98    3.78
  -4  19   2    4.70    1.56
   4  19  -2    3.27    1.33
  -4 -19   2    9.39    3.33
   4  19  -2    3.64    1.21
  -5  19  -2   -1.35    1.43
   5  19  -2   -0.16    1.25
   5  19  -2   -0.30    1.20
  -5  19   2   -1.00    1.71
  -5  19   2   -1.29    1.34
   5  19   2   -0.89    1.23
   5 -19   2   -1.80    2.43
   5  19  -2   -0.95    1.64
   5  19   2   -1.49    1.56
  -5 -19   2   -1.62    3.23
  -5  19  -2   -0.04    1.11
  -6  19  -2    7.89    1.66
  -6  19   2    4.52    1.46
  -6  19  -2    2.84    1.15
  -6 -19   2   -2.40    4.61
  -6  19   2    2.44    1.31
   6  19  -2    3.88    1.34
  -6  19   2    3.53    1.44
   6  19   2    4.11    1.26
   6 -19   2    2.28    2.56
   6  19  -2    2.97    1.38
   6  19   2    2.62    1.34
   6  19  -2    4.70    1.42
  -7  19   2  148.43    5.38
  -7 -19   2  154.26   11.52
   7  19   2  149.41    4.92
  -7  19  -2  144.22    5.00
   7  19  -2  160.13    5.21
   7  19  -2  160.63    5.25
   7  19  -2  153.16    5.85
   7  19   2  141.60    5.49
   7 -19   2  168.83   11.67
  -7  19   2  159.77    5.63
  -7  19  -2  156.85    5.49
   7  19   2  161.49    5.28
  -7  19   2  147.64    5.22
   8  19  -2  126.82    4.68
   8  19   2  122.95    4.75
  -8  19   2  123.96    4.84
   8  19   2  127.04    4.55
  -8  19  -2  126.03    4.60
  -8  19  -2  128.49    5.03
  -8  19   2  127.73    4.88
   8  19   2  120.09    5.09
   8  19  -2  130.15    5.30
   8 -19   2  140.31   10.67
  -8 -19   2  123.71   10.42
   8  19  -2  124.12    4.64
  -8  19   2  121.86    4.97
   9  19  -2  106.57    4.39
  -9  19  -2  112.49    4.77
   9  19   2  114.59    4.28
  -9  19  -2  112.34    4.34
   9  19   2  116.76    4.98
   9  19   2  116.41    4.59
   9  19  -2  116.69    4.50
  -9  19   2  107.71    4.67
   9 -19   2  123.06   10.14
  -9  19   2  111.82    4.61
   9  19  -2  110.50    5.16
  -9 -19   2  108.09    9.83
  -9  19   2  117.12    4.89
 -10  19   2    1.43    1.44
 -10  19   2    2.81    1.29
  10  19   2    1.06    1.65
 -10  19  -2    2.81    1.20
  10  19   2    2.72    1.08
  10  19  -2    0.82    1.33
  10  19  -2    1.66    1.13
 -10  19   2    2.41    1.32
  10  19   2    1.77    1.36
 -10 -19   2   -3.22    4.07
  10 -19   2    1.89    2.68
  10  19  -2    2.47    1.15
 -11  19   2    1.97    1.25
  11  19   2    1.87    1.44
  11  19   2   -0.34    1.64
  11  19  -2    0.61    1.40
 -11  19   2    0.36    1.33
  11  19  -2    0.44    1.15
 -11  19  -2    2.76    1.19
 -11 -19   2   -0.32    2.96
 -11  19   2    4.15    1.43
  11  19   2    2.34    1.09
  11  19  -2    3.14    1.30
 -12  19   2   40.75    3.02
  12  19  -2   43.09    2.79
 -12  19   2   40.61    3.02
 -12  19  -2   46.66    2.87
  12  19   2   45.12    2.99
 -12  19   2   39.81    2.87
  12  19  -2   44.18    2.92
  12  19  -2   41.34    3.33
  12  19   2   42.64    3.31
  13  19   2  198.99    6.60
 -13  19  -2  201.48    5.72
  13  19  -2  204.90    5.76
  13  19   2  209.66    5.97
  13  19  -2  200.93    6.79
 -13  19   2  202.46    5.93
 -13  19   2  199.41    6.19
 -14  19   2   34.42    2.82
  14  19   2   35.04    3.15
  14  19  -2   35.83    3.22
  14  19   2   40.80    2.95
  14  19  -2   34.63    2.66
  15  19   2   41.89    3.02
  15  19  -2   36.04    2.59
  15  19  -2   38.15    3.21
  15  19   2   35.86    3.16
 -15  19   2   35.55    2.85
  16  19  -2   43.79    2.73
  16  19   2   43.05    2.89
  16  19  -2   39.10    3.25
  16  19   2   41.30    3.19
 -16  19   2   36.89    2.89
 -17  19   2   36.88    2.86
  17  19   2   42.80    2.88
  17  19  -2   32.55    3.03
  17  19   2   31.61    2.94
  17  19  -2   38.43    2.58
 -18  19   2    0.50    1.52
  18  19  -2   -0.30    1.62
  18  19   2    1.32    1.40
 -19  19   2   40.41    2.97
  19  19  -2   41.59    3.27
  19  19   2   38.76    3.12
  20  19   2   13.16    2.10
  20  19  -2   10.11    2.00
 -20  19   2   15.79    2.18
  21  19  -2  186.09    6.23
  21  19   2  176.45    6.05
 -21  19   2  174.30    5.62
 -22  19   2   25.06    2.33
  22  19  -2   24.48    2.56
  22  19   2   24.41    2.43
 -23  19   2   -1.64    1.33
  23  19  -2   -2.59    1.76
  23  19   2   -2.06    1.56
 -24  19   2   -1.85    1.44
  24  19  -2   -5.25    1.94
  24  19   2   -3.98    1.91
 -25  19   2    6.15    1.37
  25  19   2    3.98    1.33
  25  19  -2    5.62    1.50
  26  19   2   11.78    1.69
 -26  19   2   12.40    1.67
  26  19  -2   11.65    1.79
 -27  19   2  104.23    3.56
  27  19  -2  106.94    3.99
  27  19   2  102.98    3.82
  28  19   2    0.56    0.96
 -28  19   2    1.29    0.90
  28  19  -2    0.97    1.00
  29  19  -2   17.45    1.61
  29  19   2   18.43    1.63
 -29  19   2   19.35    1.46
  30  19   2   -1.90    0.95
  30  19  -2   -2.47    0.91
   0  20  -2   25.85    2.69
   0  20  -2   25.47    2.39
   0  20  -2   24.24    2.40
   0  20   2   21.77    2.54
   0 -20   2   18.70    4.23
   0  20   2   24.36    2.37
   1  20   2   56.44    3.34
  -1  20   2   53.03    3.62
   1 -20   2   54.08    6.78
   1  20  -2   62.81    3.52
  -1  20  -2   55.50    3.31
  -1 -20   2   59.99    7.04
  -1  20  -2   57.48    3.46
   1  20  -2   54.18    3.33
  -1  20   2   53.89    3.31
   1  20  -2   56.99    3.79
   1  20   2   54.81    3.76
   2  20  -2   21.86    2.26
  -2  20   2   21.58    2.30
  -2  20  -2   20.04    2.22
   2  20  -2   24.29    2.39
   2  20   2   20.65    2.14
   2 -20   2   19.90    4.22
   2  20  -2   20.43    2.48
   2  20   2   16.29    2.29
  -2  20  -2   23.34    2.38
  -2 -20   2   18.82    4.38
  -3  20  -2   18.06    2.16
   3  20  -2   18.22    2.04
   3  20  -2   17.63    2.08
  -3  20  -2   18.30    2.04
   3  20   2   17.47    2.04
   3  20  -2   16.17    2.23
   3  20   2   14.14    2.13
   3 -20   2   25.32    5.01
  -3 -20   2   16.94    4.37
  -3  20   2   14.98    1.97
  -4  20  -2    3.51    1.17
  -4  20   2    3.32    1.30
  -4  20   2    3.97    1.28
   4  20  -2    3.73    1.53
   4  20   2    3.31    1.32
   4  20  -2    3.14    1.25
  -4 -20   2    4.29    3.02
   4 -20   2    7.58    2.98
   4  20   2    1.96    1.60
  -4  20   2    6.50    1.65
   4  20  -2    3.93    1.39
  -4  20  -2    4.38    1.45
   5  20  -2   -1.06    1.37
  -5  20   2    0.25    1.31
   5  20   2    0.46    1.25
   5  20  -2   -0.50    1.33
  -5 -20   2   -2.72    3.61
   5 -20   2    1.14    2.77
  -5  20   2   -0.32    1.39
   5  20  -2   -1.39    1.66
   5  20   2   -2.00    1.76
  -5  20   2   -0.06    1.59
  -5  20  -2    0.37    1.33
  -5  20  -2   -0.44    1.24
  -6  20   2   18.73    2.23
   6  20  -2   19.81    2.22
   6  20   2   20.65    2.43
  -6  20  -2   21.01    2.20
  -6  20  -2   20.45    2.29
  -6  20   2   21.79    2.42
   6  20   2   22.09    2.20
   6  20  -2   18.21    2.21
   6  20  -2   23.10    2.63
   6 -20   2   27.62    5.65
  -6 -20   2   19.26    4.36
  -6  20   2   21.43    2.32
  -7  20   2   66.82    3.67
  -7  20  -2   64.49    3.49
  -7 -20   2   70.45    8.14
  -7  20   2   65.17    3.73
   7  20  -2   72.57    3.69
   7  20   2   67.71    3.94
   7  20  -2   71.00    4.12
   7  20  -2   69.07    3.57
   7  20   2   66.55    3.45
   7 -20   2   75.99    8.03
  -7  20  -2   66.93    3.78
  -7  20   2   66.70    3.80
  -8  20  -2   -1.23    1.24
  -8  20   2    1.51    1.30
   8  20  -2   -1.51    1.20
  -8 -20   2   -1.18    3.61
  -8  20   2    0.39    1.26
   8  20   2   -0.08    1.25
  -8  20  -2   -1.04    1.34
   8  20  -2   -0.46    1.33
   8  20   2    0.35    1.48
   8 -20   2    0.16    2.60
   8  20  -2   -0.46    1.50
  -8  20   2    0.35    1.52
  -9  20   2   62.47    3.65
   9  20  -2   70.57    3.61
  -9  20  -2   65.61    3.46
   9  20  -2   61.00    3.42
   9  20  -2   66.95    4.02
   9  20   2   61.92    3.26
  -9  20   2   59.51    3.51
  -9  20   2   65.03    3.70
   9  20   2   65.25    3.82
 -10  20   2   36.25    2.83
 -10  20   2   37.31    2.92
 -10  20  -2   36.32    2.70
  10  20   2   38.48    2.65
  10  20  -2   38.36    2.73
  10  20  -2   39.21    2.78
  10  20  -2   37.96    3.12
  10  20   2   37.73    3.09
 -10  20   2   27.85    2.57
 -11  20   2    1.03    1.30
  11  20  -2    0.55    1.11
 -11  20   2    1.47    1.40
  11  20   2    0.13    1.79
 -11  20  -2   -0.39    1.12
  11  20   2   -0.23    1.06
  11  20  -2    0.84    1.12
  11  20  -2   -1.64    1.75
 -11  20   2   -0.51    1.61
  12  20  -2    0.19    1.25
 -12  20   2   -1.29    1.40
  12  20  -2   -2.01    1.74
 -12  20  -2   -2.12    1.44
 -12  20   2    0.27    1.34
  12  20  -2   -1.40    1.37
  12  20   2   -1.91    1.82
 -12  20   2   -1.21    1.67
 -13  20  -2    3.53    1.17
  13  20  -2    5.57    1.34
  13  20  -2    4.18    1.15
  13  20  -2    5.69    1.76
  13  20   2    4.11    1.69
 -13  20   2    4.62    1.53
 -14  20  -2   71.31    3.49
 -14  20   2   70.04    3.79
  14  20  -2   74.81    4.26
  14  20   2   65.32    3.98
  14  20  -2   72.57    3.53
  15  20  -2  223.54    5.90
  15  20  -2  218.68    7.09
  15  20   2  224.74    6.91
 -15  20   2  219.65    6.41
  16  20  -2   13.02    2.26
 -16  20   2   12.74    2.00
  16  20   2   12.29    2.25
  16  20  -2   11.82    1.63
  17  20  -2   51.22    2.87
  17  20  -2   53.41    3.65
  17  20   2   51.58    3.48
 -17  20   2   51.70    3.22
  18  20  -2    6.18    1.73
  18  20   2    6.95    1.70
 -18  20   2    8.82    1.75
  19  20  -2  144.43    5.73
 -19  20   2  155.55    5.29
  19  20   2  154.37    5.78
 -20  20   2   29.45    2.48
  20  20  -2   23.98    2.62
  20  20   2   25.07    2.64
  21  20  -2   12.95    2.12
  21  20   2   12.71    1.95
 -21  20   2   13.80    1.83
  22  20   2   -1.52    1.63
 -22  20   2   -1.70    1.22
  22  20  -2   -0.11    1.50
  23  20  -2   65.58    3.50
  23  20   2   64.15    3.48
 -23  20   2   61.95    3.18
 -24  20   2    0.28    0.98
  24  20   2   -0.18    1.30
  24  20  -2   -0.84    1.38
  25  20  -2   43.06    2.73
  25  20   2   39.18    2.54
 -25  20   2   37.74    2.31
  26  20   2   -1.71    1.07
  26  20  -2   -2.54    1.25
  27  20  -2   56.80    2.82
  27  20   2   61.07    2.83
 -27  20   2   60.60    2.54
  28  20   2    0.95    0.89
  28  20  -2   -0.25    0.86
 -28  20   2    1.46    0.80
  29  20   2   14.50    1.35
  29  20  -2   14.55    1.39
   0  21   2   -0.91    1.36
   0  21  -2   -0.42    1.30
   0 -21   2    1.96    3.44
   0  21  -2   -0.62    1.31
   1  21  -2   -0.88    1.43
  -1  21  -2   -0.31    1.38
  -1  21   2   -0.05    1.38
  -1  21  -2   -0.47    1.36
   1  21  -2   -1.08    1.29
   1  21   2   -0.12    1.59
   1  21  -2    0.06    1.64
   1 -21   2   -0.65    2.92
  -1 -21   2    1.48    2.94
   1  21   2   -1.52    1.55
  -2  21  -2    8.72    1.70
  -2  21   2    8.19    1.70
   2  21   2    3.91    1.33
  -2  21  -2    5.97    1.37
   2  21  -2    6.79    1.61
   2  21  -2    6.19    1.56
   2  21  -2    5.90    1.84
   2  21   2    5.87    1.63
  -2 -21   2    7.84    2.88
   3  21   2   95.95    4.76
   3  21  -2   99.62    4.45
  -3  21   2   88.08    4.38
  -3  21   2   93.33    4.35
   3  21   2   98.22    4.29
   3  21  -2   98.29    4.38
  -3  21  -2   92.32    4.27
   3  21  -2   97.87    4.92
  -3  21  -2   98.11    4.50
  -4  21   2    3.18    1.40
   4  21   2    2.29    1.22
  -4  21  -2    2.16    1.27
   4  21  -2    1.96    1.29
   4  21  -2    1.51    1.59
   4  21   2    3.36    1.74
  -4  21  -2    1.29    1.37
  -4  21   2    2.82    1.35
   4  21  -2    1.78    1.28
  -5  21   2   -0.73    1.34
   5  21   2    0.56    1.20
  -5  21  -2    0.57    1.24
   5  21  -2    0.46    1.17
  -5  21   2    0.33    1.37
   5  21  -2   -0.56    1.34
   5  21  -2   -2.41    1.86
   5  21   2   -1.29    1.87
  -5  21  -2    0.23    1.34
  -6  21   2    1.56    1.37
   6  21  -2    0.84    1.21
  -6  21   2    0.05    1.44
   6  21   2   -0.20    1.33
  -6  21  -2    1.11    1.19
   6  21  -2    0.96    1.19
   6  21  -2   -1.92    1.77
   6  21   2   -1.64    1.67
  -6  21  -2    0.89    1.33
  -6  21   2   -3.03    1.73
   7  21  -2  133.27    4.96
   7  21  -2  129.69    4.95
  -7  21  -2  125.56    4.80
   7  21   2  126.76    4.75
  -7  21  -2  129.27    5.27
   7  21  -2  124.26    5.51
   7  21   2  126.46    5.38
  -7  21   2  116.00    5.03
  -7  21   2  117.35    5.05
  -7  21   2  127.26    5.01
  -8  21   2  157.08    5.60
  -8  21  -2  158.58    5.31
   8  21   2  143.71    5.88
  -8  21   2  143.37    5.41
   8  21  -2  153.87    5.97
   8  21   2  158.25    5.17
   8  21  -2  161.10    5.44
  -8  21   2  155.74    5.52
   8  21  -2  155.21    5.40
   9  21   2   59.84    3.27
   9  21  -2   63.00    3.57
  -9  21  -2   57.74    3.31
   9  21  -2   62.02    3.97
   9  21  -2   63.50    3.49
   9  21   2   62.21    3.95
  -9  21   2   57.56    3.66
  -9  21   2   58.56    3.54
  -9  21   2   55.75    3.49
  10  21  -2    4.77    1.32
 -10  21  -2    3.86    1.25
 -10  21   2    4.41    1.38
 -10  21   2    3.82    1.41
  10  21   2    4.13    1.22
 -10  21   2    7.72    1.81
  10  21  -2    3.85    1.32
  10  21  -2    4.99    1.72
  10  21   2    2.44    1.41
  11  21  -2    4.32    1.29
 -11  21   2    4.60    1.37
 -11  21  -2    5.27    1.36
 -11  21   2    6.57    1.67
  11  21  -2    3.74    1.33
  11  21  -2    2.14    1.55
  11  21   2    3.58    1.56
 -11  21   2    5.57    1.59
  11  21   2    4.59    1.34
 -12  21  -2   39.88    2.80
 -12  21   2   33.07    2.84
 -12  21   2   36.55    2.77
  12  21  -2   39.42    3.25
  12  21   2   35.01    3.02
  12  21  -2   38.37    2.78
  12  21  -2   36.83    2.65
  13  21   2  141.38    5.50
 -13  21   2  135.45    5.13
  13  21  -2  141.90    4.86
 -13  21  -2  140.66    4.87
  13  21  -2  140.52    5.64
  13  21  -2  137.26    4.77
  14  21  -2    8.29    1.54
 -14  21   2    9.17    1.85
  14  21   2    7.69    1.98
  14  21  -2    8.38    2.09
 -14  21  -2    7.59    1.33
  15  21  -2   34.92    3.15
 -15  21   2   36.50    2.84
  15  21   2   31.08    3.01
  15  21  -2   36.58    2.58
  16  21   2   37.03    2.98
  16  21  -2   35.15    2.48
  16  21  -2   34.43    2.97
 -16  21   2   32.84    2.75
  17  21  -2    4.14    1.22
  17  21  -2   -2.91    2.05
 -17  21   2    2.61    1.23
  17  21   2   -1.30    2.15
  18  21  -2    1.08    1.66
  18  21   2    3.17    1.46
  19  21   2   28.17    2.54
  19  21  -2   29.22    2.71
 -19  21   2   28.38    2.47
 -20  21   2   12.84    1.95
  20  21  -2    9.30    1.99
  20  21   2   12.20    1.92
 -21  21   2  242.73    5.95
  21  21  -2  248.16    6.74
  21  21   2  248.23    6.51
  22  21   2    9.00    1.64
  22  21  -2    9.60    1.72
 -22  21   2    9.72    1.51
  23  21  -2    1.35    1.13
  23  21   2    0.07    1.11
 -23  21   2    1.76    0.96
  24  21   2   -2.75    1.39
 -24  21   2   -1.58    1.18
  24  21  -2   -3.35    1.47
 -25  21   2    0.77    0.91
  25  21  -2   -0.13    1.15
  25  21   2    0.60    1.01
 -26  21   2   19.63    1.51
  26  21  -2   19.39    1.79
  26  21   2   20.00    1.74
  27  21  -2   81.90    2.98
  27  21   2   76.19    2.91
 -27  21   2   75.84    2.47
  28  21   2    1.28    0.77
  28  21  -2    0.46    0.78
   0  22   2    4.81    1.40
   0  22  -2    5.00    1.50
   0  22  -2    7.25    1.70
   1  22  -2   53.45    3.48
   1  22   2   53.77    3.37
  -1  22   2   50.50    3.35
  -1  22  -2   46.73    3.19
   1  22  -2   46.36    3.16
  -1  22  -2   52.31    3.51
  -2  22  -2   29.79    2.76
   2  22   2   25.27    2.46
  -2  22   2   26.47    2.61
  -2  22  -2   24.05    2.51
   2  22  -2   23.25    2.39
   2  22  -2   23.90    2.84
   2  22   2   22.93    2.89
   2  22  -2   27.77    2.60
  -2  22   2   28.90    2.73
   3  22  -2   13.79    1.97
   3  22   2   14.91    2.32
   3  22  -2   19.89    2.30
   3  22   2   15.99    2.03
  -3  22   2   17.21    2.18
  -3  22   2   16.01    2.18
   3  22  -2   16.44    2.40
  -3  22  -2   16.04    2.01
  -3  22  -2   18.16    2.17
   4  22  -2   -3.92    1.43
  -4  22   2   -0.45    1.43
  -4  22  -2   -1.77    1.60
  -4  22   2   -1.32    1.61
   4  22  -2   -3.64    1.98
   4  22  -2    0.12    1.36
   4  22   2   -3.04    1.54
  -4  22  -2   -1.17    1.62
  -5  22   2   -1.14    1.47
  -5  22   2   -1.25    1.38
   5  22   2   -0.07    1.25
  -5  22  -2   -0.54    1.34
   5  22  -2   -0.61    1.35
   5  22  -2   -2.26    1.83
   5  22   2   -1.27    1.67
   5  22  -2   -1.60    1.44
  -5  22  -2   -1.62    1.48
   6  22  -2   38.02    2.91
  -6  22  -2   41.09    3.16
   6  22   2   36.52    3.27
   6  22   2   35.97    2.75
  -6  22  -2   35.00    2.83
   6  22  -2   41.83    3.36
   6  22  -2   38.94    3.01
  -6  22   2   35.81    3.02
  -6  22   2   40.05    3.03
   7  22   2   49.64    3.66
  -7  22   2   52.52    3.39
   7  22  -2   53.25    3.28
  -7  22  -2   53.79    3.37
   7  22  -2   58.11    3.46
   7  22  -2   52.94    3.90
  -7  22   2   57.51    3.51
   7  22   2   55.75    3.25
  -8  22   2    1.23    1.21
   8  22  -2    4.01    1.45
  -8  22   2    2.18    1.87
  -8  22   2    1.81    1.40
   8  22   2    0.98    1.13
  -8  22  -2    1.64    1.29
   8  22  -2    2.33    1.35
   8  22  -2   -1.47    1.61
   8  22   2    0.11    1.61
  -9  22   2  121.61    4.93
  -9  22  -2  122.40    4.76
   9  22  -2  135.62    4.92
   9  22  -2  141.02    5.07
  -9  22   2  120.95    4.88
   9  22  -2  130.36    5.60
   9  22   2  118.28    5.45
   9  22   2  137.95    4.75
  -9  22   2  136.20    5.17
  10  22  -2   -2.45    1.33
 -10  22   2   -0.23    1.29
 -10  22  -2   -1.20    1.24
  10  22   2   -0.18    1.07
  10  22  -2    0.80    1.19
 -10  22   2   -0.49    1.49
  10  22  -2   -2.44    1.88
  10  22   2   -1.46    1.64
 -10  22   2   -2.61    1.59
  11  22   2    2.12    1.13
  11  22  -2    1.38    1.14
 -11  22  -2    2.78    1.27
 -11  22   2    1.45    1.21
  11  22  -2    1.35    1.68
  11  22   2    1.20    1.58
 -11  22   2    1.78    1.35
  11  22  -2    2.93    1.24
 -12  22   2    0.45    1.33
 -12  22  -2   -0.52    1.36
  12  22  -2   -0.14    1.23
  12  22  -2    0.32    1.78
  12  22   2   -2.12    1.77
  12  22  -2    1.93    1.16
 -13  22  -2    5.85    1.50
  13  22  -2    5.84    1.51
  13  22  -2    4.91    1.35
 -13  22   2    5.57    1.74
  13  22   2    3.28    1.75
  13  22  -2    6.56    1.94
 -14  22  -2  212.81    5.73
  14  22  -2  215.08    5.68
  14  22  -2  214.30    6.77
  14  22   2  205.75    6.67
 -14  22   2  197.52    6.03
  15  22  -2  362.68    7.10
  15  22   2  355.38    8.32
  15  22  -2  351.80    8.61
 -15  22   2  336.60    7.69
  16  22  -2    0.03    0.88
  16  22  -2   -2.93    1.69
  16  22   2   -1.99    1.74
 -16  22   2   -2.91    1.58
 -17  22   2   24.49    2.21
  17  22  -2   23.61    2.47
  17  22   2   26.50    2.48
 -18  22   2   -1.52    1.25
  18  22  -2   -1.39    1.46
  18  22   2   -1.48    1.42
 -19  22   2   64.01    3.21
  19  22   2   58.99    3.50
  19  22  -2   67.68    3.62
 -20  22   2   21.61    1.96
  20  22   2   19.30    2.15
  20  22  -2   23.59    2.29
 -21  22   2   16.16    1.68
  21  22  -2   18.28    2.02
  21  22   2   14.64    1.77
  22  22  -2    0.03    1.26
 -22  22   2    2.42    1.05
  22  22   2    0.14    1.14
 -23  22   2   43.74    2.31
  23  22  -2   44.02    2.61
  23  22   2   45.65    2.58
 -24  22   2   -0.73    0.90
  24  22  -2   -3.31    1.20
  24  22   2   -0.21    0.99
  25  22  -2   32.97    2.07
 -25  22   2   30.46    1.71
  25  22   2   31.56    2.08
  26  22  -2    0.31    0.85
  26  22   2    0.19    0.74
  27  22  -2   44.33    2.02
  27  22   2   42.70    2.01
   0  23  -2    1.02    1.38
   0  23   2    0.40    1.30
   0  23   2   -1.60    1.44
   0  23  -2   -3.02    1.37
   1  23  -2    0.82    1.42
  -1  23   2   -1.05    1.53
  -1  23  -2    0.92    1.42
   1  23   2   -0.90    1.46
   1  23  -2    0.49    1.21
  -1  23  -2   -3.86    1.42
  -1  23   2   -1.27    1.49
   2  23   2    0.13    1.42
   2  23  -2    0.41    1.27
   2  23  -2   -0.84    1.55
  -2  23   2   -1.12    1.49
  -2  23   2    0.25    1.56
  -2  23  -2   -1.25    1.62
  -2  23  -2   -1.00    1.57
   3  23  -2   70.11    4.36
  -3  23  -2   58.89    3.60
   3  23   2   69.84    3.77
  -3  23  -2   77.95    4.08
  -3  23   2   66.66    3.81
  -3  23   2   61.96    3.88
   3  23  -2   60.76    3.61
   3  23   2   60.50    4.07
   3  23  -2   71.47    3.84
  -4  23  -2   13.45    1.95
  -4  23  -2   13.83    2.04
   4  23  -2   15.68    2.08
   4  23   2   14.68    1.99
  -4  23   2   13.18    2.00
   4  23  -2   13.22    1.88
   4  23  -2   13.38    2.16
   4  23   2   10.68    2.09
  -4  23   2   14.63    2.13
   5  23  -2   -1.29    1.49
  -5  23  -2   -0.24    1.40
  -5  23   2   -0.75    1.30
   5  23   2    1.00    1.20
  -5  23  -2    0.40    1.27
   5  23  -2   -1.80    1.48
   5  23  -2   -2.78    1.78
  -5  23   2   -1.10    1.50
   5  23   2   -2.46    1.71
   6  23   2   52.45    3.17
  -6  23   2   49.81    3.28
  -6  23   2   59.17    3.53
  -6  23  -2   53.15    3.30
   6  23  -2   42.62    3.20
   6  23  -2   51.16    3.23
   6  23  -2   51.26    3.79
   6  23   2   45.14    3.64
   7  23   2   75.09    4.48
  -7  23   2   80.25    4.07
  -7  23   2   75.24    4.01
   7  23   2   82.26    3.83
  -7  23  -2   80.82    3.86
   7  23  -2   77.86    4.58
   7  23  -2   81.71    3.97
   7  23  -2   73.25    3.80
  -8  23   2   17.75    2.10
   8  23   2   19.07    2.03
   8  23  -2   18.85    2.14
   8  23  -2   20.63    2.25
   8  23   2   20.34    2.59
   8  23  -2   18.32    2.57
  -8  23  -2   18.08    2.04
  -8  23   2   19.91    2.22
   9  23  -2   49.56    3.06
   9  23  -2   55.33    3.68
   9  23  -2   54.85    3.24
  -9  23   2   54.92    3.41
   9  23   2   48.72    2.94
  -9  23  -2   54.45    3.12
   9  23   2   48.14    3.57
  -9  23   2   47.13    3.15
  10  23  -2   -1.81    1.81
 -10  23   2   -0.09    1.34
  10  23  -2   -0.86    1.23
 -10  23  -2   -0.65    1.37
  10  23  -2    0.26    1.32
  10  23   2    2.09    1.08
  10  23   2   -0.37    1.63
  11  23   2   77.75    3.45
 -11  23  -2   68.45    3.50
  11  23  -2   68.55    3.52
 -11  23   2   71.30    3.67
  11  23   2   66.50    4.04
  11  23  -2   70.06    4.12
  11  23  -2   75.68    3.60
 -12  23  -2   82.90    3.75
  12  23  -2   89.33    3.82
 -12  23   2   77.46    3.83
  12  23   2   74.31    4.19
  12  23  -2   78.19    3.65
  12  23  -2   82.01    4.38
 -13  23  -2  256.88    6.19
  13  23  -2  250.85    6.05
  13  23  -2  240.75    5.98
  13  23  -2  268.52    7.40
  13  23   2  257.49    7.12
 -13  23   2  234.83    6.23
 -14  23   2    8.54    1.73
  14  23  -2    8.19    1.49
  14  23  -2    7.29    1.95
  14  23   2    7.29    1.83
 -14  23  -2    6.85    1.37
  15  23  -2    8.72    1.40
  15  23  -2    6.88    1.74
  15  23   2    6.80    1.70
 -15  23   2    8.69    1.61
  16  23  -2   24.07    1.88
  16  23  -2   22.50    2.39
  16  23   2   23.33    2.33
 -16  23   2   21.82    2.06
  17  23  -2   41.52    2.92
 -17  23   2   35.40    2.46
  17  23   2   36.30    2.69
  18  23  -2    5.47    1.48
  18  23   2    3.04    1.29
 -18  23   2    3.87    1.24
  19  23   2   31.40    2.51
 -19  23   2   32.53    2.23
  19  23  -2   35.33    2.59
  20  23   2    4.07    1.06
 -20  23   2    3.27    1.11
  20  23  -2    2.15    1.19
  20  23   2    2.45    1.21
  21  23  -2  114.58    4.14
  21  23   2  109.07    3.91
 -21  23   2  101.74    3.38
  22  23  -2   13.62    1.64
  22  23   2   12.90    1.61
 -22  23   2   11.44    1.27
  23  23   2   -1.26    1.01
  23  23  -2   -1.84    1.09
 -23  23   2   -1.88    0.90
  24  23  -2   -1.06    0.96
  24  23   2   -1.35    0.91
  25  23   2   12.50    1.28
  25  23  -2   10.29    1.20
   0  24  -2    1.42    1.35
   0  24   2    1.20    1.24
   0  24  -2    1.23    1.29
   0  24   2    0.75    1.32
   1  24  -2   38.30    2.88
  -1  24   2   35.17    2.86
   1  24   2   33.42    2.99
  -1  24   2   35.60    2.86
   1  24  -2   34.50    2.78
   1  24   2   33.84    2.80
  -1  24  -2   36.39    2.92
  -1  24  -2   34.26    2.75
   2  24  -2   17.78    2.14
  -2  24  -2   19.07    2.25
  -2  24   2   15.00    2.15
   2  24   2   16.62    2.24
  -2  24  -2   17.62    2.09
   2  24   2   15.64    2.00
   2  24  -2   14.07    2.07
  -2  24   2   17.33    2.19
   3  24  -2    5.76    1.61
  -3  24  -2    4.14    1.47
  -3  24   2    4.61    1.49
   3  24   2    5.14    1.56
   3  24  -2    3.16    1.35
  -3  24   2    6.13    1.66
   3  24   2    3.86    1.34
  -3  24  -2    6.28    1.45
   4  24   2    4.65    1.38
  -4  24   2    2.38    1.32
   4  24  -2    5.16    1.44
  -4  24  -2    5.88    1.54
   4  24  -2    1.81    1.34
  -4  24  -2    3.86    1.39
  -4  24   2    3.45    1.44
   5  24  -2    9.49    1.76
  -5  24   2   10.33    1.85
   5  24   2   11.54    1.76
  -5  24  -2   10.61    1.76
   5  24  -2    8.03    1.89
  -5  24   2   10.56    1.87
   5  24   2    6.69    1.92
   5  24  -2    8.12    1.64
  -6  24  -2   25.34    2.33
  -6  24   2   21.89    2.37
  -6  24   2   27.79    2.57
   6  24   2   26.78    2.37
   6  24  -2   21.56    2.58
   6  24   2   21.23    2.57
   6  24  -2   24.87    2.38
   6  24  -2   26.87    2.43
   7  24   2   33.53    2.49
  -7  24   2   33.65    2.81
   7  24  -2   37.91    2.76
   7  24  -2   31.53    2.66
   7  24   2   29.05    2.91
  -7  24   2   32.93    2.77
   7  24  -2   27.60    2.94
  -7  24  -2   34.35    2.62
  -8  24   2   11.51    1.91
  -8  24   2   12.50    1.86
   8  24  -2   12.67    1.87
   8  24   2   10.49    1.61
   8  24  -2   11.86    1.82
  -8  24  -2    9.74    1.70
   8  24  -2    8.95    2.29
   8  24   2    8.54    2.14
   9  24  -2  105.18    4.28
   9  24   2  105.56    4.05
   9  24  -2  102.35    4.20
  -9  24   2   98.57    4.21
   9  24   2  116.18    4.97
   9  24  -2  120.84    5.17
  -9  24  -2  104.21    4.27
  10  24   2   -1.05    1.47
  10  24  -2   -0.08    1.17
  10  24  -2   -1.23    1.25
 -10  24   2   -1.33    1.31
 -10  24  -2   -0.90    1.24
  10  24  -2   -2.09    1.72
  10  24   2    1.84    1.16
 -11  24  -2   -0.47    1.09
  11  24   2   -0.21    1.11
  11  24  -2   -1.15    1.23
  11  24   2   -1.83    1.58
  11  24  -2   -1.91    1.70
  11  24  -2   -0.56    1.19
  12  24  -2    0.16    0.98
 -12  24  -2   -1.13    1.27
  12  24  -2    0.17    1.03
  12  24  -2    0.05    1.49
  12  24   2   -1.42    1.47
 -13  24  -2    2.42    1.08
  13  24  -2    1.40    1.02
  13  24  -2    3.08    1.10
  13  24  -2    5.07    1.66
  13  24   2    2.30    1.39
  14  24   2   43.45    3.07
  14  24  -2   49.12    2.66
  14  24  -2   51.64    3.40
  15  24  -2  165.36    4.45
  15  24  -2  155.07    5.51
  15  24   2  158.78    5.41
  16  24  -2   -0.14    0.81
  16  24  -2   -0.16    1.32
  16  24   2    0.00    1.17
  17  24  -2   22.35    2.13
  17  24   2   21.10    2.07
  18  24   2   -0.36    0.84
  18  24  -2   -2.72    1.34
  18  24   2   -2.56    1.35
  19  24   2   33.26    1.95
  19  24  -2   31.55    2.29
  19  24   2   30.08    2.27
  20  24   2   14.12    1.57
  20  24  -2   14.76    1.72
  21  24  -2   16.73    1.72
  21  24   2   17.55    1.71
  22  24   2   -0.84    0.94
  22  24  -2   -0.77    0.98
  23  24  -2   14.07    1.41
  23  24   2   16.71    1.42
  24  24  -2   -0.95    0.86
  24  24   2   -0.93    0.79
   0  25  -2   -2.30    1.44
   0  25  -2   -0.06    1.20
   0  25   2    0.48    1.24
   0  25   2   -0.37    1.33
   1  25   2   -0.05    1.35
   1  25  -2   -3.60    1.63
  -1  25  -2   -2.73    1.58
  -1  25   2   -2.01    1.42
  -1  25   2   -0.78    1.28
   1  25   2   -0.25    1.18
  -1  25  -2   -0.24    1.18
   1  25  -2   -1.06    1.33
  -2  25   2   11.56    1.80
  -2  25  -2   12.68    1.89
   2  25  -2   11.37    1.84
  -2  25   2    8.66    1.66
   2  25   2    9.08    1.78
   2  25   2   12.30    1.85
  -2  25  -2    8.42    1.71
   2  25  -2   11.40    1.78
  -3  25   2   11.02    1.76
   3  25   2   14.39    1.90
  -3  25   2   10.24    1.75
   3  25  -2    9.68    1.69
   3  25  -2   15.14    1.99
  -3  25  -2   10.80    1.74
   3  25   2   12.66    2.01
  -4  25   2   -1.66    1.35
   4  25  -2   -1.59    1.47
   4  25   2    0.35    1.34
   4  25  -2   -1.73    1.39
  -4  25   2   -1.08    1.37
   4  25   2   -1.08    1.30
  -4  25  -2   -1.34    1.45
  -5  25   2    1.00    1.22
   5  25   2   -0.36    1.13
   5  25  -2   -0.34    1.29
  -5  25  -2    0.14    1.18
  -5  25   2    1.75    1.28
   5  25   2    2.15    1.33
   5  25  -2   -0.61    1.24
   6  25  -2    7.13    1.51
   6  25   2    8.32    1.74
   6  25   2    8.99    1.61
  -6  25  -2    5.81    1.45
   6  25  -2    7.00    1.47
  -6  25   2    7.93    1.71
  -6  25   2    6.23    1.50
  -7  25   2   21.75    2.29
  -7  25   2   26.90    2.49
  -7  25  -2   24.29    2.27
   7  25  -2   27.47    2.29
   7  25  -2   25.88    2.31
   7  25  -2   22.24    2.80
   7  25   2   24.83    2.21
   7  25   2   24.92    2.87
   7  25   2   27.54    2.55
   8  25  -2   62.82    4.05
   8  25   2   60.27    3.07
   8  25  -2   60.70    3.24
   8  25   2   57.80    3.40
  -8  25  -2   59.15    3.20
   8  25  -2   62.96    3.24
   8  25   2   54.63    3.90
  -8  25   2   54.14    3.17
   9  25  -2   50.96    2.93
   9  25   2   48.97    3.08
  -9  25  -2   48.35    2.89
   9  25  -2   50.92    2.90
   9  25   2   45.28    3.30
   9  25   2   47.35    2.70
   9  25  -2   49.63    3.46
  10  25  -2   -2.37    1.21
  10  25  -2   -2.89    1.37
 -10  25  -2   -1.09    1.25
  10  25  -2   -2.73    1.73
  10  25   2   -3.38    1.73
  10  25   2   -1.67    1.32
  10  25   2   -2.34    1.20
  11  25  -2    3.14    1.04
  11  25   2    2.33    0.94
 -11  25  -2    2.16    0.96
  11  25  -2   -0.70    1.63
  11  25   2    0.24    1.57
  11  25   2    1.16    1.06
  11  25  -2    1.32    0.97
  12  25   2   16.38    1.92
  12  25  -2   17.61    1.76
 -12  25  -2   15.95    1.73
  12  25  -2   16.85    2.13
  12  25   2   14.47    1.99
  12  25  -2   17.99    1.75
  13  25   2   72.33    3.39
  13  25  -2   75.01    3.09
  13  25  -2   74.22    3.78
  13  25   2   71.13    3.66
  13  25  -2   63.77    2.83
  14  25   2    6.12    1.32
  14  25  -2    4.89    1.58
  14  25   2    3.70    1.49
  14  25  -2    3.77    1.03
  15  25   2   22.25    1.91
  15  25  -2   22.41    2.24
  15  25   2   21.80    2.14
  15  25  -2   24.89    1.81
  16  25  -2    3.92    1.28
  16  25   2    1.07    1.02
  16  25   2    3.28    0.99
  17  25   2   -0.79    0.87
  17  25  -2   -1.60    1.22
  17  25   2   -2.00    1.22
  18  25  -2   -1.46    1.08
  18  25   2   -3.12    1.22
  19  25   2   18.90    1.67
  19  25   2   16.52    1.33
  19  25  -2   14.21    1.59
  20  25   2    3.36    1.06
  20  25  -2    1.94    0.99
  21  25  -2  106.45    3.40
  21  25   2  106.55    3.30
  22  25  -2   11.23    1.22
  22  25   2   10.87    1.16
   0  26  -2   22.21    2.22
   0  26  -2   19.88    2.18
   0  26   2   23.02    2.26
   0  26   2   21.65    2.23
   1  26  -2   35.28    2.58
   1  26  -2   43.11    2.88
  -1  26   2   33.14    2.72
   1  26   2   34.91    2.61
  -1  26  -2   32.27    2.62
  -1  26   2   36.87    2.67
   1  26   2   38.90    2.79
   2  26   2    7.50    1.48
  -2  26   2    6.71    1.55
   2  26   2    6.57    1.58
   2  26  -2    8.16    1.65
   2  26  -2    6.59    1.45
  -2  26  -2    5.87    1.39
  -2  26   2    6.49    1.57
  -3  26   2   16.64    2.02
   3  26  -2    9.89    1.78
   3  26   2   15.82    2.00
   3  26  -2   18.81    2.08
  -3  26   2   15.48    1.89
   3  26   2   15.39    1.85
  -3  26  -2   13.61    1.81
  -4  26   2    0.52    1.27
   4  26   2    1.82    1.26
   4  26   2    2.17    1.09
   4  26  -2    2.28    1.20
  -4  26  -2    2.24    1.15
  -4  26   2    2.74    1.23
   4  26  -2    2.60    1.21
  -5  26   2    2.28    1.15
   5  26  -2    1.94    1.12
   5  26   2    2.72    1.33
  -5  26   2    2.66    1.23
  -5  26  -2    2.57    1.18
   5  26   2    0.71    1.13
   5  26  -2    3.96    1.33
  -6  26  -2    7.10    1.45
   6  26  -2    8.22    1.52
   6  26   2    7.85    1.63
   6  26   2    6.07    1.32
   6  26  -2    6.66    1.52
  -6  26   2    6.71    1.48
   7  26  -2   25.08    2.18
  -7  26   2   23.02    2.14
   7  26  -2   23.06    2.17
   7  26   2   24.83    2.09
   7  26   2   26.34    2.42
  -7  26  -2   25.54    2.19
   8  26   2    6.56    1.49
   8  26   2    8.34    1.37
  -8  26  -2    5.77    1.33
   8  26  -2    4.05    1.33
   8  26  -2    4.93    1.22
   9  26  -2   37.68    2.38
   9  26   2   38.23    2.61
   9  26   2   38.86    2.28
  -9  26  -2   35.55    2.37
   9  26  -2   37.38    2.41
  10  26  -2    2.51    1.00
  10  26   2   -0.16    1.15
  10  26   2    0.97    0.84
 -10  26  -2    1.57    0.97
  10  26  -2    0.56    0.91
  11  26  -2   -1.58    0.95
  11  26   2   -1.78    1.18
 -11  26  -2   -0.19    0.89
  11  26  -2   -1.76    1.15
  11  26   2   -2.32    1.38
  11  26  -2   -1.24    1.46
  12  26  -2   -1.81    1.06
  12  26   2   -0.56    1.23
  12  26  -2   -2.55    0.96
  12  26   2   -1.29    1.09
  12  26  -2   -2.08    1.36
  13  26   2    1.12    0.99
  13  26   2    0.02    1.10
  13  26  -2    0.93    0.80
  14  26   2    6.03    1.25
  14  26  -2    5.90    1.06
  14  26  -2    6.71    1.43
  14  26   2    6.39    1.44
  15  26   2   93.10    3.25
  15  26  -2   95.43    3.79
  15  26   2   91.14    3.70
  15  26  -2  102.48    2.98
  16  26   2    2.57    0.90
  16  26  -2    2.15    1.03
  16  26   2    1.59    0.99
  17  26   2   13.33    1.23
  17  26  -2   12.18    1.48
  17  26   2   11.51    1.42
  18  26   2   -0.36    0.69
  18  26  -2   -0.62    0.91
  18  26   2   -0.75    0.97
  19  26  -2   55.23    2.47
  19  26   2   56.38    2.41
  20  26  -2    7.49    1.05
  20  26   2    8.00    1.04
   0  27   2   -1.03    1.24
   0  27   2   -1.28    1.19
   0  27  -2   -0.63    1.14
  -1  27  -2   -1.36    1.22
  -1  27   2   -0.69    1.17
   1  27   2   -0.81    1.19
   1  27   2   -0.52    1.25
  -1  27   2   -1.15    1.27
   1  27  -2   -0.53    1.14
   2  27   2    1.78    1.09
   2  27   2    0.76    1.12
  -2  27   2   -0.02    1.14
  -2  27   2   -1.07    1.26
  -2  27  -2   -0.13    1.16
   2  27  -2    0.93    1.03
   3  27   2   24.25    2.27
  -3  27   2   25.57    2.19
   3  27   2   27.67    2.15
  -3  27  -2   23.86    2.13
   3  27  -2   27.19    2.20
  -3  27   2   22.95    2.11
  -4  27  -2    3.61    1.15
  -4  27   2    1.19    1.02
   4  27   2    2.34    1.09
   4  27  -2    2.41    1.14
   4  27   2    0.86    1.21
   5  27  -2    1.03    1.06
   5  27   2    0.18    1.09
   5  27   2   -0.77    1.01
  -5  27   2   -0.77    1.10
   5  27  -2    0.58    1.02
  -5  27  -2   -0.66    1.06
   6  27   2   16.54    1.90
   6  27  -2   15.91    1.78
  -6  27   2   15.08    1.72
  -6  27  -2   16.77    1.74
   6  27   2   17.09    1.73
   6  27  -2   16.84    1.74
   7  27  -2   27.48    2.08
   7  27   2   30.06    2.04
  -7  27  -2   26.67    2.08
   7  27   2   29.09    2.23
   7  27  -2   25.66    2.10
   8  27   2   18.49    1.86
   8  27   2   19.69    1.66
   8  27  -2   20.25    1.86
  -8  27  -2   18.66    1.76
   9  27   2   34.17    2.30
   9  27   2   33.78    2.02
   9  27  -2   33.62    2.14
  -9  27  -2   34.83    2.22
  10  27   2    0.50    0.95
 -10  27  -2   -0.02    0.84
  10  27  -2   -0.01    0.85
  11  27   2   16.51    1.63
  11  27  -2   13.53    1.42
  12  27  -2    5.04    1.02
  12  27   2    3.09    1.12
  13  27  -2   79.39    2.68
  13  27   2   75.11    2.89
  14  27   2    0.60    0.75
  14  27  -2    3.81    0.87
  15  27   2    6.19    0.98
  16  27   2   -0.28    0.67
   0  28   2    4.06    1.15
   0  28  -2    6.40    1.22
  -1  28  -2   15.10    1.61
   1  28  -2   14.89    1.66
   1  28   2   14.67    1.63
  -1  28   2   12.90    1.56
   2  28  -2    3.08    1.12
  -2  28  -2    3.34    1.04
  -2  28   2    4.43    1.17
   2  28   2    3.04    1.14
   3  28  -2    2.40    1.01
   3  28   2    0.69    1.03
  -3  28   2    2.91    1.03
  -3  28  -2    2.09    0.96
  -4  28   2    0.63    0.99
  -4  28  -2    2.29    1.01
   4  28  -2    1.76    0.95
   4  28   2    1.85    0.98
   5  28   2    0.05    0.93
  -5  28  -2   -1.21    1.03
   5  28  -2   -0.75    0.93
   6  28   2    3.42    1.18
  -6  28  -2    4.49    1.05
   6  28  -2    4.94    1.15
  -7  28  -2   25.78    1.91
   7  28  -2   28.12    1.95
   7  28   2   29.18    2.03
   8  28   2   -1.67    1.01
  -8  28  -2   -1.48    0.92
   8  28  -2    0.41    0.82
   9  28   2   47.57    2.40
   9  28  -2   46.97    2.24
  10  28   2    2.43    0.96
  10  28  -2    1.86    0.82
  11  28  -2    0.61    0.72
  11  28   2   -0.07    0.81
  12  28  -2    0.51    0.68
  12  28   2   -1.02    0.81
  13  28   2    1.97    0.78
  14  28   2   13.55    1.19
   0  29  -2   -0.62    0.88
   0  29   2   -1.05    0.91
  -1  29   2   -0.52    0.87
   1  29   2   -0.48    0.91
   1  29  -2   -0.03    0.86
  -1  29  -2   -0.31    0.89
   2  29   2    6.32    1.16
  -2  29  -2    7.12    1.12
   2  29  -2    5.25    1.10
   3  29   2   19.34    1.67
  -3  29  -2   20.20    1.62
   3  29  -2   19.01    1.57
  -4  29  -2   -0.99    0.91
   4  29  -2   -0.95    0.91
   4  29   2    0.12    0.92
   5  29   2   -0.51    0.86
  -5  29  -2   -0.21    0.77
   5  29  -2   -0.02    0.80
   6  29   2    2.75    0.91
  -6  29  -2    3.30    0.92
   6  29  -2    3.85    0.91
   7  29  -2   31.14    1.82
   7  29   2   31.06    1.93
   8  29  -2    8.34    1.05
   8  29   2    6.84    1.08
   9  29  -2   19.23    1.34
   9  29   2   17.32    1.41
  10  29   2    0.45    0.68
  10  29  -2    1.36    0.65
  11  29   2    5.44    0.87
   0  30  -2    2.81    0.78
  -1  30  -2    4.42    0.91
   1  30  -2    5.22    0.92
  -2  30  -2    1.05    0.74
   2  30  -2    0.91    0.72
  -3  30  -2    0.57    0.68
   3  30  -2   -1.21    0.83
   3  30   2   -1.09    0.79
   4  30   2    2.29    0.77
   4  30  -2    0.24    0.70
   5  30   2    0.89    0.69
   5  30  -2    0.54    0.65
   6  30   2    2.87    0.78
   6  30  -2    2.18    0.69
   7  30   2   11.69    1.10
   0   0   3    0.93    0.81
   1   0   3  301.74    4.73
  -1   0   3  303.32    5.15
  -2   0   3  736.56    8.62
  -3   0   3  795.23    9.72
  -4   0   3  247.11    5.87
  -5   0   3   17.08    2.02
  -6   0   3 1497.82   16.42
   6   0   3 1481.59   10.29
   7   0   3    4.38    0.69
  -7   0   3    1.22    1.29
  -8   0   3  996.11   15.08
  -9   0   3   62.39    4.21
 -10   0   3    0.95    1.67
 -11   0   3  433.45   11.56
 -12   0   3   95.56    5.65
 -12   0   3  102.73    5.30
 -12   0   3   96.71    5.85
 -13   0   3  263.42    9.89
 -13   0   3  258.23    8.91
 -13   0   3  248.19    9.27
 -14   0   3   90.37    5.95
 -14   0   3   94.70    5.50
 -15   0   3    4.91    2.00
 -15   0   3    3.75    2.19
 -16   0   3  387.25   12.40
 -16   0   3  398.61   12.45
 -17   0   3    2.24    1.71
 -17   0   3   -1.00    2.11
 -18   0   3   68.74    5.86
 -18   0   3   75.95    5.69
 -19   0   3  197.57    9.47
 -19   0   3  205.06    9.93
 -20   0   3  348.17   13.00
 -21   0   3  663.86    9.88
 -21   0  -3  680.07    9.63
 -22   0  -3   60.04    3.04
 -22   0   3   50.67    3.17
 -23   0   3  115.95    4.55
 -23   0  -3  122.07    4.36
 -24   0   3   -0.42    1.21
 -24   0  -3    0.20    1.05
 -25   0  -3   45.59    5.53
 -25   0  -3   44.56    2.87
 -25   0   3   45.09    3.11
 -26   0   3  148.19    5.59
 -26   0  -3  157.73    5.35
 -26   0  -3  160.22   10.23
 -27   0  -3   24.25    2.32
 -27   0   3   18.18    2.19
 -28   0   3   49.32    3.39
 -28   0  -3   50.01    3.10
 -29   0   3   46.23    3.55
 -29   0  -3   53.69    3.31
 -30   0  -3   18.38    2.22
 -31   0  -3   40.34    2.96
 -32   0  -3    1.26    1.33
 -33   0  -3    7.49    1.53
 -34   0  -3    1.04    1.13
 -35   0   3   -1.76    1.27
 -35   0  -3   -0.27    1.04
 -36   0   3   89.43    3.62
 -36   0  -3  103.89    3.65
 -37   0   3    5.61    1.26
 -37   0  -3    5.47    1.06
 -37   0  -3    3.95    1.11
 -38   0   3   -0.25    0.90
 -38   0  -3    0.95    0.72
 -38   0  -3   -0.81    0.83
 -39   0   3    4.33    0.96
   0   1   3 3103.19   12.55
   0  -1   3 3098.87   17.86
  -1  -1   3   34.91    2.17
   1   1   3   32.10    2.45
   1   1   3   35.75    1.34
   1  -1   3   32.20    2.00
  -1   1   3   38.43    1.70
   2   1   3   34.68    2.37
   2   1   3   33.64    1.38
  -2  -1   3   39.76    2.43
  -2   1   3   40.30    1.98
  -3   1   3   36.01    2.11
   3   1   3   33.47    2.26
  -3  -1   3   36.78    2.41
  -4   1   3  725.67    9.55
  -4  -1   3  732.64   10.59
   4   1   3  721.55    8.69
  -5   1   3    3.30    1.37
   5   1   3    4.64    1.12
  -5  -1   3    1.65    1.23
  -6  -1   3  533.12   10.19
  -6   1   3  539.51    9.63
   6   1   3  538.87    6.43
  -7  -1   3  228.38    7.12
  -7   1   3  223.60    6.69
  -8   1   3  181.17    6.42
  -8  -1   3  175.89    6.62
  -8   1   3  166.50    6.76
   8  -1   3  171.20    2.34
  -9   1   3   11.83    2.12
  -9   1   3    9.71    2.32
  -9  -1   3    8.50    1.94
 -10   1   3   15.56    2.83
 -10  -1   3   17.35    2.64
 -10   1   3   20.32    2.80
 -11  -1   3   10.48    2.43
 -11   1   3    9.91    2.48
 -11   1   3    8.70    2.05
 -12  -1   3   63.66    4.90
 -12   1   3   56.07    4.48
 -12  -1   3   60.04    4.26
 -12   1   3   54.04    4.02
 -13  -1   3  368.32   10.79
 -13   1   3  356.62   10.74
 -13   1   3  377.86   11.37
 -13  -1   3  371.42   11.93
 -14   1   3  816.08   15.72
 -14  -1   3  825.28   15.96
 -14  -1   3  790.64   16.68
 -14   1   3  773.26   16.48
 -14  -1   3  781.29   17.87
 -15   1   3  182.60    7.92
 -15   1   3  164.64    7.93
 -15  -1   3  185.92    7.99
 -15  -1   3  169.35    8.05
 -15  -1   3  181.79    9.05
 -16  -1   3  101.36    6.59
 -16   1   3  108.42    6.79
 -16  -1   3  116.09    6.66
 -16   1   3  118.96    6.71
 -17  -1   3  282.79   10.84
 -17   1   3  272.66   10.68
 -17  -1   3  301.05   10.75
 -17   1   3  299.07   10.78
 -18  -1   3   97.18    6.64
 -18  -1   3  112.93    7.01
 -18   1   3  105.24    6.75
 -18   1   3   90.41    6.53
 -19  -1   3    3.31    2.23
 -19   1   3    2.15    2.03
 -19  -1   3   -0.46    2.28
 -19   1   3    1.29    2.11
 -20  -1   3  395.74   13.76
 -20   1   3  384.82   13.63
 -21  -1   3   -2.36    2.24
 -21  -1   3   -0.61    1.16
 -21   1   3   -0.49    2.09
 -21   1  -3   -1.28    1.17
 -21  -1  -3   -1.13    1.04
 -21   1   3   -1.69    1.12
 -22   1   3    0.80    1.04
 -22  -1   3   -1.37    1.19
 -22   1  -3    0.87    0.99
 -22  -1  -3    0.62    1.01
 -23  -1   3  167.57    5.52
 -23   1  -3  176.59    5.19
 -23   1   3  163.46    5.50
 -23  -1  -3  172.76    5.17
 -24  -1   3    0.36    1.15
 -24   1   3    0.36    1.15
 -24  -1  -3    0.47    1.04
 -24   1  -3    0.07    1.05
 -25  -1   3   82.94    4.09
 -25   1   3   81.40    4.07
 -25  -1  -3   80.15    3.72
 -25   1  -3   84.50    3.79
 -25  -1  -3   80.34    7.16
 -25   1  -3   76.00    6.95
 -26  -1   3   -0.77    1.63
 -26   1  -3    0.94    1.32
 -26  -1  -3   -0.01    1.34
 -26  -1  -3   -0.08    2.27
 -26   1  -3   -2.00    2.50
 -26   1   3   -1.48    1.79
 -27  -1   3   54.20    3.47
 -27   1   3   51.24    3.39
 -27   1  -3   56.10    3.26
 -27  -1  -3   49.47    3.08
 -28   1   3   68.44    3.92
 -28  -1   3   68.87    3.95
 -28   1  -3   73.00    3.70
 -28  -1  -3   70.04    3.66
 -29   1   3   22.21    2.57
 -29  -1   3   21.30    2.55
 -29   1  -3   23.01    2.36
 -29  -1  -3   22.81    2.30
 -30  -1  -3   69.18    3.62
 -30   1  -3   70.10    3.63
 -31   1  -3    2.79    1.51
 -31  -1  -3    4.30    1.56
 -32   1  -3    4.20    1.33
 -32  -1  -3    4.80    1.33
 -33   1  -3    1.84    1.31
 -33  -1  -3    3.45    1.31
 -34   1  -3   55.99    3.08
 -34  -1  -3   63.98    3.24
 -34   1   3   55.33    3.31
 -35   1   3   14.01    1.86
 -35  -1  -3   15.52    1.75
 -35   1  -3   14.50    1.71
 -36  -1  -3   -0.22    0.92
 -36   1   3   -2.18    1.24
 -36   1  -3    0.78    0.96
 -36  -1   3   -1.45    1.18
 -37   1  -3    5.42    1.14
 -37   1  -3    7.31    1.20
 -37  -1  -3    4.20    1.08
 -37  -1   3    4.21    1.15
 -37   1   3    4.87    1.20
 -38  -1  -3   -2.28    0.94
 -38   1   3   -0.45    0.87
 -38  -1  -3    0.66    0.72
 -38   1  -3   -0.66    0.76
 -38  -1   3   -1.44    0.93
 -39  -1   3    2.09    0.79
 -39   1   3    1.94    0.81
   0   2   3   -0.03    1.66
   0  -2   3   -0.50    1.25
   1  -2   3  314.12    6.34
  -1   2   3  304.19    3.79
   1   2   3  307.41    6.84
  -1  -2   3  309.76    6.61
  -1   2   3  304.53    7.30
   2   2   3 1166.17   12.76
  -2   2   3 1155.15   14.49
  -2  -2   3 1156.51   12.88
  -2   2   3 1126.53    8.86
   3   2   3   16.33    1.92
  -3   2   3   16.94    1.46
  -3   2   3   16.41    2.45
  -3  -2   3   15.52    1.86
  -4   2   3  674.34   11.82
  -4  -2   3  680.70   10.75
   4   2   3  679.02    9.03
  -4   2   3  658.81    8.75
  -5   2   3    2.50    1.21
  -5  -2   3    0.40    1.33
  -5   2   3    1.66    1.80
   5   2   3    1.88    1.11
  -6   2   3  590.92    9.84
  -6   2   3  586.41   11.80
  -6  -2   3  608.46   11.27
  -7  -2   3    9.29    1.93
   7   2   3    9.75    0.93
  -7   2   3    9.37    2.15
  -8  -2   3  487.01   11.20
  -8   2   3  469.39   11.23
  -9  -2   3  182.36    7.25
  -9   2   3  169.11    7.13
 -10   2   3   12.22    2.53
 -10  -2   3   13.76    2.62
 -11  -2   3  160.71    7.41
 -11   2   3  159.38    7.31
 -12   2   3  295.11    9.86
 -12  -2   3  302.03    9.03
 -12   2   3  302.67    9.13
 -12  -2   3  280.96   10.22
 -13  -2   3   93.14    5.27
 -13   2   3   80.13    5.48
 -13   2   3   88.21    5.13
 -13  -2   3   90.18    6.11
 -14  -2   3   51.78    4.97
 -14  -2   3   49.29    4.31
 -14   2   3   42.21    4.14
 -14   2   3   48.05    4.55
 -15  -2   3    6.27    2.25
 -15   2   3    5.91    2.07
 -15   2   3    3.84    2.31
 -15  -2   3    4.91    2.56
 -16  -2   3  171.40    9.41
 -16  -2   3  165.92    8.29
 -16   2   3  180.08    8.72
 -16  -2   3  182.61    8.36
 -16   2   3  174.84    8.18
 -17  -2   3  101.37    7.57
 -17  -2   3   99.67    6.61
 -17   2   3   96.41    6.64
 -17  -2   3  105.74    6.73
 -17   2   3  103.31    6.66
 -18  -2   3    6.60    2.27
 -18   2   3    5.94    1.95
 -18  -2   3    4.39    2.40
 -18   2   3    9.95    2.71
 -19  -2   3  162.55    8.69
 -19   2   3  159.17    8.56
 -19  -2   3  175.61    8.95
 -19   2   3  166.25    8.75
 -20   2   3   85.37    6.64
 -20  -2   3   88.42    6.79
 -21   2   3   29.64    2.35
 -21   2   3   34.37    4.53
 -21   2  -3   30.58    2.21
 -21  -2   3   37.19    4.60
 -21  -2   3   30.31    2.29
 -21  -2  -3   31.71    2.25
 -22   2   3  227.06    6.05
 -22  -2  -3  224.13    5.68
 -22   2  -3  226.71    5.65
 -22  -2   3  227.25    5.98
 -23  -2  -3   37.43    2.55
 -23   2  -3   38.82    2.56
 -23  -2   3   37.28    2.72
 -23   2   3   35.30    2.63
 -24   2  -3   17.54    1.89
 -24  -2  -3   20.37    2.01
 -24  -2  -3   17.49    3.46
 -24   2  -3   18.13    3.57
 -24   2   3   18.72    2.09
 -24  -2   3   18.89    2.06
 -25  -2   3    2.13    1.24
 -25   2   3    1.27    1.18
 -25   2  -3    3.92    1.22
 -25  -2  -3    1.43    1.13
 -25  -2  -3   -0.72    2.21
 -25   2  -3    0.75    2.06
 -26   2   3   27.84    2.49
 -26   2  -3   30.49    2.46
 -26  -2  -3   31.87    2.59
 -26  -2   3   27.24    2.45
 -26  -2  -3   19.84    3.98
 -26   2  -3   26.27    4.21
 -27   2   3   -1.25    1.82
 -27   2  -3    0.25    1.21
 -27  -2  -3    0.60    1.20
 -28   2  -3   61.47    3.49
 -28  -2   3   56.32    3.83
 -28  -2  -3   60.31    3.49
 -28   2   3   59.23    3.89
 -29   2  -3   86.06    3.97
 -29  -2  -3   82.25    3.92
 -29   2   3   89.21    4.36
 -29  -2   3   86.75    4.31
 -30   2  -3    2.49    1.50
 -30  -2  -3    3.84    1.60
 -31   2  -3   33.76    2.68
 -31  -2  -3   33.62    2.75
 -32   2  -3   -0.80    1.49
 -32  -2  -3   -0.38    1.41
 -33   2   3    4.81    1.61
 -33   2  -3    4.87    1.36
 -33  -2  -3    4.09    1.25
 -34   2   3    6.45    1.73
 -34   2  -3    5.41    1.36
 -34  -2  -3    6.90    1.51
 -35   2  -3    1.09    1.03
 -35  -2  -3    1.04    1.06
 -35   2   3    0.20    1.20
 -36  -2   3   35.85    2.39
 -36  -2  -3   41.72    2.58
 -36   2   3   41.81    2.59
 -36   2  -3   41.12    2.39
 -36   2  -3   43.44    2.55
 -37  -2  -3    4.21    1.05
 -37   2  -3    5.10    1.08
 -37  -2   3    1.99    1.01
 -37   2  -3    2.45    0.95
 -37   2   3    2.03    1.05
 -38  -2  -3   -0.53    0.82
 -38  -2   3    0.65    0.80
 -38  -2  -3    0.07    0.74
 -38   2  -3   -1.66    0.88
 -38   2   3    0.57    0.89
 -39   2   3    0.32    0.75
   0  -3   3 9854.79   38.79
   0   3   3 9999.00   41.82
   1   3   3   42.33    3.11
   1  -3   3   42.60    2.94
  -1  -3   3   41.98    3.17
  -1   3   3   41.65    3.37
   2   3   3   73.31    3.60
  -2  -3   3   70.26    3.71
  -2   3   3   73.60    4.12
  -3   3   3   25.56    2.82
   3   3   3   22.55    2.19
  -3  -3   3   27.19    2.52
  -4   3   3    3.70    1.77
  -4  -3   3    4.59    1.51
  -5   3   3   46.23    3.70
  -5  -3   3   43.04    3.25
  -6   3   3  856.97   14.39
  -6  -3   3  844.08   13.87
   7   3   3   37.39    1.96
  -7   3   3   40.99    3.71
  -7  -3   3   43.11    3.51
  -8   3   3  325.75    9.55
  -8  -3   3  333.11    9.68
  -9   3   3   61.02    4.61
  -9  -3   3   62.00    4.52
 -10   3   3   16.77    2.91
 -10  -3   3   20.30    3.00
 -11  -3   3    0.96    1.80
 -11   3   3   -1.15    2.16
 -12   3   3    9.54    2.60
 -12  -3   3    7.14    2.43
 -13   3   3  498.04   13.40
 -13   3   3  522.59   12.32
 -13  -3   3  493.69   14.43
 -14  -3   3  883.15   19.89
 -14   3   3  906.23   18.34
 -14  -3   3  900.87   17.10
 -14   3   3  866.81   16.90
 -15  -3   3  161.57    8.99
 -15  -3   3  180.13    7.88
 -15   3   3  171.58    7.69
 -15   3   3  156.41    8.07
 -16  -3   3   60.56    4.86
 -16   3   3   59.24    4.89
 -16  -3   3   53.70    5.68
 -16   3   3   54.63    5.14
 -17   3   3  315.10   11.75
 -17  -3   3  344.20   11.61
 -17   3   3  343.45   11.63
 -17  -3   3  321.42   13.34
 -18  -3   3   83.57    7.37
 -18  -3   3   82.21    6.27
 -18   3   3   76.23    6.16
 -18  -3   3   78.77    5.97
 -18   3   3   87.32    6.19
 -19  -3   3   10.45    2.59
 -19   3   3    9.26    2.41
 -19  -3   3    5.43    2.29
 -19   3   3    8.00    2.71
 -20   3   3  319.80   12.42
 -20  -3   3  319.10   12.40
 -21  -3   3   -1.13    1.31
 -21   3  -3   -0.86    1.16
 -21  -3  -3    0.24    1.00
 -22   3   3    0.28    1.11
 -22  -3   3   -0.13    1.11
 -22   3  -3    0.14    0.98
 -22  -3  -3   -0.97    1.14
 -23   3   3   46.78    3.11
 -23   3  -3   49.29    2.83
 -23  -3  -3   51.47    2.95
 -23  -3   3   45.34    3.01
 -24  -3  -3   30.43    2.29
 -24   3  -3   29.17    4.33
 -24  -3  -3   21.64    3.70
 -24  -3   3   25.17    2.41
 -24   3  -3   28.99    2.23
 -24   3   3   24.20    2.38
 -25  -3  -3   29.08    2.37
 -25  -3  -3   22.33    3.99
 -25   3  -3   21.39    3.71
 -25   3   3   24.05    2.47
 -25  -3   3   22.65    2.41
 -25   3  -3   27.33    2.22
 -26   3   3   -1.86    1.72
 -26   3  -3    0.24    1.39
 -26  -3   3   -0.34    1.64
 -26   3  -3   -5.03    2.48
 -26  -3  -3   -1.34    1.48
 -26  -3  -3    0.37    2.23
 -27   3  -3  116.62    4.50
 -27  -3  -3  111.04    4.46
 -27   3   3  113.08    4.83
 -27  -3   3  115.38    4.92
 -28  -3  -3   19.03    2.09
 -28   3  -3   17.42    2.00
 -28  -3   3   15.61    2.15
 -28   3   3   13.40    1.99
 -29   3  -3   40.89    2.88
 -29  -3  -3   37.41    2.81
 -30   3  -3   57.25    3.29
 -30  -3  -3   54.26    3.32
 -31   3  -3    4.15    1.50
 -31  -3  -3    2.97    1.29
 -32   3   3    0.32    1.46
 -32  -3  -3    1.33    1.21
 -32   3  -3    1.39    1.13
 -33   3   3   12.00    2.13
 -33   3  -3   11.26    1.77
 -33  -3  -3   12.49    1.86
 -34   3  -3  141.68    4.55
 -34   3   3  134.18    4.92
 -34  -3  -3  145.79    4.66
 -35   3  -3   27.02    2.10
 -35  -3  -3   29.18    2.14
 -35   3   3   29.80    2.41
 -35   3  -3   31.02    2.20
 -36   3  -3    0.56    0.93
 -36   3   3   -2.23    1.31
 -36   3  -3   -0.55    0.94
 -36  -3  -3   -1.17    0.95
 -37   3  -3    2.31    0.88
 -37  -3   3    1.09    0.90
 -37  -3  -3    0.85    0.86
 -37   3  -3    1.86    0.83
 -37   3   3    0.82    0.94
 -38  -3   3   -0.80    0.84
 -38   3  -3   -2.87    0.94
 -38  -3  -3   -2.86    0.94
 -38   3   3   -0.69    0.84
   0   4   3    1.78    1.66
   0  -4   3   -1.53    1.73
   1   4   3  797.58   12.16
  -1  -4   3  805.34   12.45
   1  -4   3  795.97   12.16
  -1   4   3  798.13   12.83
  -2  -4   3 1415.00   16.64
  -2   4   3 1413.39   17.30
  -3   4   3  811.81   13.61
  -3  -4   3  814.47   13.05
  -4   4   3  181.37    6.70
  -4  -4   3  186.50    6.50
  -5   4   3   14.73    2.56
  -5  -4   3   14.44    2.32
   6   4   3  882.87   10.85
  -6   4   3  887.83   15.07
  -6  -4   3  869.71   14.65
  -7   4   3   78.19    4.92
  -7  -4   3   67.79    4.48
   7   4   3   77.04    3.12
  -8   4   3  487.12   12.12
  -8  -4   3  503.09   12.17
  -9   4   3  164.23    7.31
  -9  -4   3  169.28    7.48
 -10   4   3    2.81    2.16
 -10  -4   3    0.75    1.78
 -11   4   3  220.59    8.84
 -11  -4   3  210.09    8.96
 -12  -4   3  636.01   15.84
 -12   4   3  642.34   15.19
 -13   4   3   11.12    2.66
 -13  -4   3   14.85    2.87
 -14   4   3   12.51    2.86
 -14  -4   3   14.38    3.23
 -15  -4   3   27.54    4.30
 -15   4   3   31.67    3.52
 -15   4   3   28.05    3.85
 -16  -4   3    2.68    1.59
 -16   4   3    1.01    1.47
 -16   4   3    1.31    2.01
 -16  -4   3    1.76    2.16
 -17  -4   3   35.86    3.96
 -17   4   3   38.84    4.11
 -17   4   3   36.05    4.35
 -17  -4   3   30.70    4.52
 -18   4   3   -1.06    1.87
 -18  -4   3    0.96    2.18
 -19  -4   3  166.02    9.04
 -19  -4   3  169.80   10.72
 -21  -4   3   62.25    3.18
 -21  -4  -3   69.64    3.19
 -21   4  -3   69.99    3.14
 -21   4   3   68.75    3.33
 -22   4   3  348.72    7.66
 -22   4  -3  367.98    7.15
 -22  -4  -3  358.81    7.13
 -23   4  -3   48.50    2.84
 -23  -4  -3   47.75    2.85
 -23   4   3   44.39    3.04
 -23  -4   3   49.35    3.10
 -24   4   3    4.95    1.33
 -24   4  -3    5.55    1.23
 -24  -4  -3    5.77    1.26
 -24  -4  -3    5.33    2.23
 -24   4  -3    5.64    2.35
 -24  -4   3    3.06    1.22
 -25  -4   3    4.15    1.41
 -25   4  -3    4.00    1.23
 -25  -4  -3    5.13    1.35
 -25  -4  -3    5.54    2.42
 -25   4  -3    2.29    2.29
 -25   4   3    3.44    1.34
 -26  -4  -3   65.34    6.73
 -26   4  -3   70.66    3.60
 -26  -4   3   66.39    3.76
 -26   4   3   63.67    3.79
 -26   4  -3   64.45    6.46
 -26  -4  -3   73.36    3.71
 -27   4   3    7.16    1.48
 -27  -4   3    6.40    1.45
 -27   4  -3   13.25    1.85
 -27  -4  -3   12.43    1.77
 -28   4  -3   60.15    3.26
 -28   4   3   59.06    3.55
 -28  -4   3   56.99    3.56
 -28  -4  -3   57.38    3.28
 -29  -4  -3   47.37    3.08
 -29   4  -3   50.57    3.13
 -30   4  -3   39.94    2.90
 -30  -4  -3   46.08    3.10
 -31   4  -3   28.01    2.37
 -31  -4  -3   31.47    2.48
 -31   4   3   25.15    2.61
 -32   4  -3   32.37    2.54
 -32   4   3   32.31    2.74
 -32  -4  -3   28.87    2.47
 -33   4  -3    7.99    1.50
 -33  -4  -3    9.03    1.53
 -33   4  -3   10.65    1.55
 -33   4   3   12.81    1.97
 -34   4   3    1.74    1.37
 -34   4  -3    2.48    1.10
 -34   4  -3    0.73    1.15
 -34  -4  -3    1.01    1.04
 -35   4   3    4.69    1.38
 -35   4  -3    4.10    1.13
 -35  -4  -3    5.03    1.26
 -35   4  -3    4.24    1.19
 -36  -4  -3   55.20    2.66
 -36   4  -3   55.10    2.60
 -36   4  -3   50.87    2.39
 -36   4   3   51.35    2.84
 -37  -4   3   -0.94    0.97
 -37  -4  -3   -0.80    0.92
 -37   4   3   -1.31    1.07
 -37   4  -3    0.53    0.80
 -38  -4  -3   -1.67    0.84
 -38  -4   3   -0.13    0.77
 -38   4  -3   -0.93    0.79
 -38   4   3   -1.91    0.99
   0  -5   3   69.42    4.03
   0  -5  -3   56.05    1.45
  -1   5   3    1.21    1.76
   1  -5   3    3.72    1.53
  -1  -5   3    3.67    1.57
  -2   5   3    3.12    1.83
  -2  -5   3    1.30    1.45
  -3   5   3   99.89    5.17
  -3  -5   3  100.89    5.00
  -4   5   3  591.44   12.34
  -4  -5   3  565.26   11.86
  -5   5   3 1070.21   16.82
   5   5   3 1075.74   13.69
  -5  -5   3 1054.34   16.41
   6   5   3  588.25    9.78
  -6   5   3  577.69   12.90
  -6  -5   3  586.54   12.69
   7   5   3  169.46    5.09
  -7   5   3  165.03    7.31
  -7  -5   3  160.30    7.08
  -8   5   3  378.73   11.12
  -8  -5   3  378.17   10.94
  -9  -5   3    8.05    2.28
  -9   5   3    5.60    2.26
 -10  -5   3    4.91    2.22
 -10   5   3    6.87    2.52
 -11  -5   3    3.71    2.07
 -11   5   3    1.64    2.01
 -12  -5   3   36.23    4.20
 -12   5   3   35.49    4.08
 -13  -5   3  239.65   10.50
 -13   5   3  250.92   10.06
 -14  -5   3  836.18   20.07
 -14   5   3  881.33   18.90
 -15  -5   3  239.00   11.24
 -15   5   3  225.43   10.11
 -16  -5   3    9.84    3.15
 -17  -5   3  165.68   10.23
 -18  -5   3   18.43    4.23
 -19  -5   3   12.67    3.75
 -20  -5  -3  130.03    4.20
 -20  -5   3  123.03    9.76
 -20  -5   3  125.05    4.33
 -21   5   3    4.11    1.07
 -21  -5   3    5.61    1.17
 -21   5  -3    6.08    1.19
 -21  -5  -3    6.13    1.20
 -22   5   3   -0.02    1.15
 -22  -5   3    0.27    1.25
 -22   5  -3   -0.08    1.02
 -22  -5  -3   -1.35    1.17
 -23  -5  -3   32.64    2.37
 -23   5   3   31.26    2.57
 -23  -5  -3   32.84    4.58
 -23  -5   3   30.41    2.56
 -23   5  -3   33.37    4.53
 -23   5  -3   34.87    2.44
 -24  -5  -3    9.66    2.70
 -24   5   3   13.79    1.94
 -24  -5   3   14.66    1.98
 -24   5  -3   13.59    1.66
 -24  -5  -3   12.73    1.65
 -24   5  -3   10.62    2.60
 -25   5   3   63.27    3.62
 -25   5  -3   68.59    3.33
 -25  -5  -3   66.62    3.39
 -25  -5   3   68.12    3.73
 -25  -5  -3   58.30    6.20
 -25   5  -3   62.32    6.26
 -26   5  -3    8.42    1.59
 -26  -5   3    0.69    1.61
 -26  -5  -3    6.15    1.44
 -26   5   3    2.06    1.57
 -27  -5  -3   25.69    2.40
 -27   5  -3   25.46    2.36
 -27   5   3   20.92    2.34
 -27  -5   3   18.91    2.21
 -28   5  -3  105.55    4.21
 -28  -5  -3   98.12    4.17
 -29   5   3    0.14    1.50
 -29   5  -3    0.79    1.17
 -29  -5  -3   -0.27    1.25
 -30  -5  -3   47.56    3.06
 -30   5   3   48.97    3.37
 -30   5  -3   57.57    3.27
 -31   5   3   -0.82    1.60
 -31   5  -3    0.98    1.23
 -31  -5  -3   -0.29    1.21
 -32   5   3    0.95    1.51
 -32   5  -3    2.81    1.17
 -32   5  -3    2.78    1.07
 -32  -5  -3    2.14    1.12
 -33   5  -3    2.29    1.14
 -33   5  -3   -0.14    1.03
 -33  -5  -3   -0.35    1.10
 -33   5   3    1.00    1.38
 -34   5  -3   93.94    3.65
 -34  -5  -3   94.45    3.65
 -34   5   3  104.98    4.22
 -34   5  -3  101.60    3.67
 -35   5  -3   18.51    1.75
 -35   5   3   17.70    2.00
 -35   5  -3   17.71    1.65
 -35  -5  -3   22.51    1.90
 -36   5  -3   -1.35    0.99
 -36   5   3   -0.67    1.05
 -36  -5  -3    0.40    0.86
 -37   5   3    4.14    1.14
 -37  -5  -3    4.73    0.95
 -37   5  -3    5.05    0.93
 -37  -5   3    3.56    1.06
 -38  -5   3    0.96    0.77
 -38   5   3   -1.06    0.93
   0  -6   3   -0.33    1.59
   0  -6  -3   -0.18    0.57
   1  -6   3  562.25   11.74
  -1  -6   3  552.58   11.79
  -2  -6   3  236.09    7.84
  -2  -6  -3  213.02    3.24
  -3  -6  -3  855.07    7.03
  -3  -6   3  921.12   15.54
  -4  -6  -3    2.35    0.63
   4   6   3    2.88    1.42
  -4  -6   3    2.97    1.70
  -5  -6  -3   56.57    2.36
   5   6   3   58.02    3.56
  -5  -6   3   57.38    4.46
  -6   6   3 1386.84   20.68
  -6  -6  -3 1435.81   12.74
   6   6   3 1434.22   16.53
  -6  -6   3 1410.98   20.68
  -7  -6  -3   66.74    3.11
  -7  -6   3   65.17    4.82
  -7   6   3   71.24    5.30
   7   6   3   73.61    3.81
  -8  -6  -3  537.81    9.32
  -8   6   3  539.10   13.40
  -8  -6   3  548.02   13.66
  -9   6   3   46.17    4.50
  -9  -6   3   47.54    4.53
 -10  -6   3    4.19    2.15
 -10   6   3    3.64    2.50
 -11  -6   3  885.34   19.30
 -11   6   3  910.44   18.47
 -12  -6   3 1417.30   24.97
 -13  -6   3  125.45    7.91
 -13   6  -3  116.95    4.53
 -14  -6   3    0.05    2.29
 -15  -6   3   17.33    3.78
 -16  -6   3  148.79    9.67
 -17  -6   3   12.01    3.62
 -18  -6   3    2.89    2.24
 -19  -6   3  117.37    9.32
 -20   6  -3   66.54    2.92
 -20  -6  -3   65.81    3.02
 -20  -6   3   58.57    3.04
 -20   6   3   61.73    3.09
 -20  -6   3   62.75    7.21
 -21   6  -3  134.33    4.32
 -21   6   3  127.03    4.72
 -21  -6  -3  134.59    4.33
 -21  -6   3  132.38    4.63
 -21  -6   3  140.11   10.72
 -22  -6   3  227.28    6.12
 -22   6   3  228.04    6.12
 -22   6  -3  229.75    5.67
 -22  -6  -3  214.90    5.61
 -23   6  -3   45.79    5.16
 -23  -6  -3   50.68    2.85
 -23   6  -3   51.90    2.82
 -23  -6   3   47.54    3.13
 -23  -6  -3   38.91    4.94
 -23   6   3   50.04    3.13
 -24  -6   3    1.17    1.20
 -24   6  -3    1.39    1.01
 -24   6   3    2.53    1.20
 -24  -6  -3    0.82    1.09
 -24  -6  -3    2.88    1.85
 -24   6  -3    0.85    1.65
 -25   6   3    0.70    1.25
 -25   6  -3    1.12    1.19
 -25  -6  -3    1.47    1.08
 -25  -6  -3   -0.87    2.15
 -25   6  -3   -3.27    2.49
 -25  -6   3    0.24    1.31
 -26   6   3   45.09    3.19
 -26   6  -3   43.36    2.86
 -26   6   3   41.44    2.92
 -26  -6  -3   43.59    2.92
 -26  -6   3   39.81    2.92
 -27   6   3   27.07    2.70
 -27  -6  -3   24.65    2.24
 -27   6  -3   23.97    2.16
 -28   6   3  116.74    4.99
 -28  -6  -3  107.45    4.32
 -28   6  -3  108.90    4.30
 -29   6   3   62.70    3.97
 -29   6  -3   61.44    3.32
 -29  -6  -3   57.59    3.34
 -30  -6  -3    2.43    1.12
 -30   6   3    3.66    1.56
 -30   6  -3    3.70    1.26
 -30   6  -3    2.57    1.18
 -31   6   3   15.89    2.26
 -31  -6  -3   14.37    1.79
 -31   6  -3   17.47    1.93
 -31   6  -3   15.70    1.81
 -32   6  -3   23.89    2.07
 -32  -6  -3   25.15    2.14
 -32   6   3   24.17    2.41
 -32   6  -3   26.29    2.28
 -33   6   3   11.87    2.01
 -33   6  -3   11.88    1.62
 -33  -6  -3   10.67    1.56
 -33   6  -3   14.10    1.62
 -34   6  -3    0.85    1.07
 -34   6   3   -0.88    1.31
 -34   6  -3    0.13    0.96
 -34  -6  -3   -0.45    1.04
 -35   6  -3    3.47    1.04
 -35   6   3    3.42    1.33
 -35  -6  -3    4.03    1.10
 -36   6   3   69.57    3.20
 -36  -6  -3   65.17    2.71
 -36   6  -3   67.02    2.70
 -37  -6  -3    0.43    0.70
 -37  -6   3   -0.47    0.81
 -37   6   3    1.22    0.94
 -37   6  -3    0.46    0.64
 -38   6   3   -1.95    0.91
   0  -7   3  266.02    8.65
   0  -7  -3  220.13    4.50
   1  -7   3   41.53    3.65
  -1  -7  -3   33.21    1.71
  -1  -7   3   43.19    3.79
   2  -7   3    0.51    1.49
  -2  -7   3    0.35    1.65
  -2  -7  -3   -0.43    0.68
   3   7   3   55.49    3.97
  -3  -7   3   50.57    4.20
  -3  -7  -3   49.96    2.12
   4   7   3  177.80    6.66
  -4  -7   3  177.38    7.48
  -4  -7  -3  172.27    4.07
  -5  -7  -3  246.62    5.25
   5   7   3  266.60    7.94
  -5  -7   3  263.53    9.27
   6   7   3  809.27   13.46
  -6  -7   3  778.71   16.24
  -6  -7  -3  763.58    9.96
  -7  -7  -3  151.42    4.85
   7   7   3  148.24    5.74
  -7  -7   3  149.41    7.45
  -8  -7  -3  900.38   12.45
  -8  -7   3  878.83   17.94
  -9  -7  -3  531.89   10.21
  -9  -7   3  527.44   14.45
 -10  -7   3  203.71    9.36
 -10  -7  -3  209.08    6.86
 -11  -7   3    1.71    2.29
 -12   7  -3   42.81    3.03
 -12  -7   3   46.68    5.21
 -13  -7   3  152.33    9.02
  13   7  -3  158.32    5.78
 -13   7  -3  151.45    5.48
 -14  -7   3  685.09   19.30
  14   7  -3  693.87   11.82
 -15  -7   3  123.76    8.77
 -16  -7   3   20.65    4.16
 -17  -7   3  181.37   11.19
 -18  -7   3   50.51    6.30
 -19  -7   3   50.33    6.41
 -20  -7   3   89.58    3.80
 -20   7  -3   96.61    3.51
 -20  -7  -3   90.62    3.50
 -20   7   3   88.29    3.86
 -20  -7   3   91.50    8.85
 -21  -7   3    4.26    3.04
 -21   7   3    1.57    1.20
 -21   7   3    7.46    1.59
 -21  -7  -3    4.08    1.08
[truncated: 2,017,529 more chars]
